# Supplementary material for: Bis[μ-1-hexyl-3-(2,3,5,6,8,9,11,12-octa­hydro-1,4,7,10,13-benzopenta­oxacyclo­penta­decin-15-yl)urea]bis­(azido­sodium) chloro­form disolvate
Source: Acta Crystallogr Sect E Struct Rep Online. 2012 Apr 18;68(Pt 5):m609–10. doi: 10.1107/S1600536812015590 (PMC3344347; doi:10.1107/S1600536812015590)
Supplement: Supplementary file 2 [file e-68-0m609-Isup2.hkl]

data_I
#  arn2 in P-1                             
_audit_creation_date        "12-01-02"
_audit_creation_method      CRYSTALS 

_cell_length_a                    7.8168(3)
_cell_angle_alpha                 82.320(3)
_cell_length_b                    9.9342(3)
_cell_angle_beta                  83.459(3)
_cell_length_c                    18.5202(7)
_cell_angle_gamma                 87.784(3)

# NOTE FO on scale of Fc,      0.16257
# Status flags: 
#    o - used in refinement 
#    < - excluded by I/sigmaI cutoff 
#    x - excluded for another reason  

loop_
_refln_index_h
_refln_index_k
_refln_index_l
_refln_F_squared_meas
_refln_F_squared_calc
_refln_F_squared_sigma
_refln_observed_status
   1   0   0     1887.63     1742.01       29.90 o
   2   0   0      219.24      211.61        6.55 o
   3   0   0     2061.28     2137.02       36.32 o
   4   0   0      114.55      144.50        3.73 o
   5   0   0      238.68      254.50        5.94 o
   6   0   0        3.44        5.95        2.58 o
   7   0   0       12.55        4.66        5.14 o
   8   0   0      145.37      153.69       10.55 o
   9   0   0        5.83        0.02        6.02 o
  -9   1   0      234.70      232.75       14.63 o
  -8   1   0      105.14      104.87        9.54 o
  -7   1   0       86.25       84.44        4.77 o
  -6   1   0      501.45      549.33       10.36 o
  -5   1   0      268.81      261.69        6.68 o
  -4   1   0     1148.51     1249.41       16.23 o
  -3   1   0       62.08       87.23        1.79 o
  -2   1   0      588.45      537.06        4.95 o
  -1   1   0     2937.25     2981.57       20.24 o
   0   1   0      735.51      785.10        5.90 o
   1   1   0      766.87      777.48        5.80 o
   2   1   0      148.98      168.49        1.92 o
   3   1   0      361.64      350.33        5.21 o
   4   1   0       17.84       25.55        1.87 o
   5   1   0        9.43       14.34        2.21 o
   6   1   0        2.60        4.86        2.25 o
   7   1   0       89.61       77.77        8.39 o
   8   1   0       53.99       58.92        7.25 o
   9   1   0       10.64        6.00        6.41 o
  -9   2   0        7.11        1.08        5.81 o
  -8   2   0       88.32       78.82        9.11 o
  -7   2   0     1160.89     1147.03       19.34 o
  -6   2   0       86.79       87.76        4.71 o
  -5   2   0     1382.63     1325.75       20.05 o
  -4   2   0     1962.96     1980.41       19.92 o
  -3   2   0      482.76      445.73        6.50 o
  -2   2   0      273.64      278.67        2.88 o
  -1   2   0      193.37      180.25        2.20 o
   0   2   0    13831.50    13805.41       84.78 o
   1   2   0      408.82      428.30        2.87 o
   2   2   0     4487.26     4775.03       26.12 o
   3   2   0    14901.11    14789.55      163.07 o
   4   2   0     1284.27     1229.95       17.11 o
   5   2   0      222.50      241.61        9.63 o
   6   2   0      605.75      575.40       18.47 o
   7   2   0      119.95      133.98        8.67 o
   8   2   0      128.39      104.57       10.40 o
   9   2   0       97.60      105.20        9.73 o
  -9   3   0       22.34       24.99        7.00 o
  -8   3   0       10.73        3.62        5.67 o
  -7   3   0      274.62      256.30        8.41 o
  -6   3   0      287.50      266.49        8.19 o
  -5   3   0        3.05        0.78        2.43 o
  -4   3   0        6.87       14.10        1.59 o
  -3   3   0     2353.47     2387.52       17.94 o
  -2   3   0      423.06      390.16        4.17 o
  -1   3   0     3566.66     3599.16       21.72 o
   0   3   0     4061.32     4060.87       28.90 o
   1   3   0      141.07      146.03        1.65 o
   2   3   0       13.44       15.97        0.78 o
   3   3   0     2688.67     2516.32       15.85 o
   4   3   0      789.81      822.09       12.12 o
   5   3   0       35.13       42.38        2.77 o
   6   3   0        4.20        0.37        4.53 o
   7   3   0      212.51      224.41       11.68 o
   8   3   0       47.59       56.45        7.22 o
   9   3   0        0.35        0.23        4.16 o
  -9   4   0        7.18        4.72        5.67 o
  -8   4   0       31.74       17.80        7.00 o
  -7   4   0        9.62       11.87        3.18 o
  -6   4   0        4.79        0.38        2.61 o
  -5   4   0      136.62      142.54        5.66 o
  -4   4   0      287.33      281.88        7.35 o
  -3   4   0      185.63      150.50        4.28 o
  -2   4   0      317.19      280.98        4.00 o
  -1   4   0       77.14       85.27        1.85 o
   0   4   0     4250.21     4112.73       48.96 o
   1   4   0     1282.86     1155.61        9.52 o
   2   4   0      810.66      826.60        7.48 o
   3   4   0     1518.31     1502.23       12.65 o
   4   4   0      484.34      496.46       10.10 o
   5   4   0       13.83       14.41        2.19 o
   6   4   0      360.83      362.97       10.06 o
   7   4   0       56.82       57.65        5.14 o
   8   4   0       50.27       47.52        4.94 o
   9   4   0       27.09       20.30        4.65 o
  -9   5   0       53.01       34.07        8.58 o
  -8   5   0      204.10      184.84       12.94 o
  -7   5   0      692.29      693.72       15.22 o
  -6   5   0       12.94        8.46        3.07 o
  -5   5   0      151.67      139.72        6.13 o
  -4   5   0     2758.60     2787.05       35.75 o
  -3   5   0      442.78      481.12        7.43 o
  -2   5   0     1067.43     1072.75       10.88 o
  -1   5   0      508.63      532.94        5.99 o
   0   5   0      170.67      175.57        5.32 o
   1   5   0       87.06       83.09        2.52 o
   2   5   0      824.53      793.98        7.86 o
   3   5   0     3036.28     2955.48       23.22 o
   4   5   0       19.06       22.16        2.10 o
   5   5   0      105.56       98.08        5.43 o
   6   5   0     1484.12     1431.15       24.34 o
   7   5   0       13.40        6.23        3.92 o
   8   5   0      117.77      118.89        7.15 o
   9   5   0        2.68        3.00        4.04 o
  -9   6   0        4.90        1.43        6.21 o
  -8   6   0       29.49       22.84        4.38 o
  -7   6   0       54.90       55.79        4.79 o
  -6   6   0      452.24      435.42       11.68 o
  -5   6   0      111.07      115.72        5.48 o
  -4   6   0      137.22      131.72        5.69 o
  -3   6   0      426.31      458.40        7.69 o
  -2   6   0       53.97       52.82        2.27 o
  -1   6   0        0.78        2.10        0.63 o
   0   6   0     1459.70     1360.78       21.31 o
   1   6   0     1084.78     1027.90       11.22 o
   2   6   0      516.08      490.79        5.98 o
   3   6   0      121.60      155.57        2.87 o
   4   6   0       78.04       83.41        3.40 o
   5   6   0      273.36      270.66        8.62 o
   6   6   0       42.56       48.65        4.38 o
   7   6   0      206.09      186.94        8.63 o
   8   6   0       -1.36        0.98        3.64 o
   9   6   0       -3.11        0.01        5.28 o
  -8   7   0       25.78       30.76        4.32 o
  -7   7   0       31.33       24.70        4.28 o
  -6   7   0       38.94       35.37        4.23 o
  -5   7   0      746.58      748.57       15.30 o
  -4   7   0     1205.67     1179.15       19.87 o
  -3   7   0      394.73      398.13        9.31 o
  -2   7   0      565.44      572.47        7.47 o
  -1   7   0     1152.68     1211.79       13.89 o
   0   7   0       10.84        7.04        3.18 o
   1   7   0     1583.96     1625.94       19.32 o
   2   7   0     1453.42     1449.07       15.01 o
   3   7   0      363.75      339.40        6.13 o
   4   7   0      571.03      597.72        9.47 o
   5   7   0        9.68        4.95        3.24 o
   6   7   0       39.28       35.72        4.48 o
   7   7   0       64.84       72.93        5.46 o
   8   7   0        0.17        7.45        7.48 o
  -8   8   0        7.55        1.42        5.20 o
  -7   8   0      128.56      117.70       10.41 o
  -6   8   0       56.01       60.07        4.83 o
  -5   8   0       55.36       50.29        4.52 o
  -4   8   0      638.10      633.15       13.58 o
  -3   8   0       42.73       43.73        3.63 o
  -2   8   0       17.16       18.12        2.56 o
  -1   8   0      127.01      120.53        6.12 o
   0   8   0      137.04      148.71        6.23 o
   1   8   0      245.22      249.32        7.97 o
   2   8   0        1.07        0.28        2.41 o
   3   8   0     1613.87     1609.17       19.39 o
   4   8   0      793.20      829.37       15.62 o
   5   8   0      263.62      262.35       14.02 o
   6   8   0        4.06        0.06        5.63 o
   7   8   0        0.60        1.38        3.64 o
  -7   9   0       16.52       17.25        5.46 o
  -6   9   0       32.62       30.37        6.40 o
  -5   9   0      136.89      137.49       10.73 o
  -4   9   0     1004.22      949.87       29.16 o
  -3   9   0       10.66        8.77        4.81 o
  -2   9   0       -5.78        1.83        4.96 o
  -1   9   0       15.29       11.29        5.15 o
   0   9   0       26.88       26.39        3.79 o
   1   9   0       -3.23        0.84        3.99 o
   2   9   0       43.53       39.45        3.98 o
   3   9   0      138.49      139.22        6.54 o
   4   9   0       34.63       30.36        4.18 o
   5   9   0       19.42       29.95        5.61 o
   6   9   0       -6.86        0.37        5.61 o
  -5  10   0       29.77       21.67        6.62 o
  -4  10   0       15.90       16.19        6.13 o
  -3  10   0        0.88        0.12        2.53 o
  -2  10   0      246.11      214.00       13.39 o
  -1  10   0      552.84      514.65       19.83 o
   0  10   0       19.13       21.26        5.02 o
   1  10   0      174.65      159.37       10.37 o
   2  10   0       58.19       61.60        6.28 o
   3  10   0       29.58       38.10        3.84 o
   4  10   0       38.21       28.48        7.11 o
   5  10   0       63.55       53.82        8.72 o
   6  10   0      117.81      113.10       11.65 o
  -4  11   0       11.78       26.24        5.32 o
  -3  11   0       -0.44        0.26        4.22 o
  -2  11   0      122.42      107.31       10.04 o
  -1  11   0      155.04      128.82       11.16 o
   0  11   0      260.56      268.65       13.77 o
   1  11   0       -2.70        1.17        3.87 o
   2  11   0       11.32        0.03        4.75 o
   3  11   0       23.62       26.96        3.64 o
   4  11   0        3.73        1.91        5.99 o
   5  11   0        0.80        4.58        3.45 o
  -2  12   0        6.94       21.70        5.51 o
  -1  12   0       71.95       54.82        8.79 o
   0  12   0       51.81       41.77        7.65 o
   1  12   0        0.04        5.95        9.67 o
   2  12   0       22.08       23.28        5.23 o
   1  13   0       17.23       20.29        5.77 o
   2  13   0       -1.89        1.51        3.90 o
  -2 -13   1       50.47       54.10        6.95 o
  -1 -13   1        5.16        2.30        5.07 o
  -2 -12   1       13.33       18.35        4.68 o
  -1 -12   1       53.80       52.50        7.15 o
   0 -12   1       -3.87        0.52        5.27 o
   1 -12   1      131.35      107.61       11.16 o
   2 -12   1       62.86       58.20        8.75 o
  -4 -11   1        7.62        2.92        6.39 o
  -3 -11   1       73.71       69.43        5.96 o
  -2 -11   1       17.98       23.30        4.63 o
  -1 -11   1       31.03       25.22        5.88 o
   0 -11   1       77.96       65.43        8.52 o
   1 -11   1       23.95       13.90        5.54 o
   2 -11   1       37.56       33.76        7.04 o
   3 -11   1       28.56       24.51        7.30 o
   4 -11   1       74.97       59.42        9.78 o
  -5 -10   1      163.46      186.87       12.67 o
  -4 -10   1       85.48       60.84        9.93 o
  -3 -10   1       46.36       43.06        4.62 o
  -2 -10   1        6.52        7.32        3.92 o
  -1 -10   1       75.24       80.61        5.33 o
   0 -10   1      176.07      188.99        7.68 o
   1 -10   1       66.55       73.33        5.27 o
   2 -10   1        2.48       18.69        4.18 o
   3 -10   1       68.02       65.70        8.07 o
   4 -10   1       -2.50        0.03        4.47 o
   5 -10   1        0.13        3.13        5.91 o
  -6  -9   1      107.83      101.58       10.69 o
  -5  -9   1        7.87        8.21        6.15 o
  -4  -9   1       10.03       12.31        3.38 o
  -3  -9   1       45.69       46.48        3.47 o
  -2  -9   1       70.88       76.32        4.04 o
  -1  -9   1       -1.48        2.65        3.61 o
   0  -9   1      719.61      695.83       15.54 o
   1  -9   1      696.80      704.98       15.38 o
   2  -9   1       30.98       32.80        3.99 o
   3  -9   1      411.35      406.60       17.05 o
   4  -9   1        5.75        5.33        5.73 o
   5  -9   1       29.38        9.45        6.76 o
   6  -9   1       24.81       29.86        6.06 o
   7  -9   1       55.54       51.01        7.89 o
  -7  -8   1        1.36        9.11        5.94 o
  -6  -8   1        4.56        0.63        6.42 o
  -5  -8   1       72.39       80.54        8.01 o
  -4  -8   1      313.08      303.72        7.12 o
  -3  -8   1      252.26      250.92        5.43 o
  -2  -8   1      194.16      204.63        4.63 o
  -1  -8   1       26.84       29.60        3.64 o
   0  -8   1      170.91      153.90        6.95 o
   1  -8   1      159.23      148.27        6.90 o
   2  -8   1      181.04      196.10        5.26 o
   3  -8   1     1077.53     1068.36       15.10 o
   4  -8   1      147.54      142.98        6.31 o
   5  -8   1      384.87      380.03       10.74 o
   6  -8   1      119.77      124.18        6.42 o
   7  -8   1       38.55       40.77        6.83 o
   8  -8   1       68.69       80.70        8.31 o
  -8  -7   1      100.05       89.89       10.26 o
  -7  -7   1       -1.38        0.24        3.79 o
  -6  -7   1      109.57       96.90        6.31 o
  -5  -7   1       11.14       16.31        3.11 o
  -4  -7   1      296.49      315.99        5.74 o
  -3  -7   1      744.29      759.04        9.74 o
  -2  -7   1       96.32       90.23        2.69 o
  -1  -7   1      197.79      184.59        4.35 o
   0  -7   1      651.76      598.27       13.00 o
   1  -7   1      252.20      253.44        4.46 o
   2  -7   1        1.94        5.46        1.74 o
   3  -7   1        1.25        0.71        2.30 o
   4  -7   1      817.34      844.67       12.55 o
   5  -7   1      271.94      257.84        8.71 o
   6  -7   1      166.03      163.04        7.28 o
   7  -7   1      114.86      110.02        6.51 o
   8  -7   1        0.24        4.28        3.47 o
  -9  -6   1       14.74       18.31        5.40 o
  -8  -6   1       12.80        2.07        4.25 o
  -7  -6   1       79.93       89.80        5.92 o
  -6  -6   1      395.02      398.37       11.30 o
  -5  -6   1      264.74      264.34        8.67 o
  -4  -6   1      697.93      671.52        9.09 o
  -3  -6   1      483.51      474.18        6.06 o
  -2  -6   1     1289.19     1230.16       11.55 o
  -1  -6   1      713.30      679.90        7.17 o
   0  -6   1      432.89      421.64        9.48 o
   1  -6   1       89.93       84.39        2.53 o
   2  -6   1       51.82       51.70        2.25 o
   3  -6   1        4.85        4.62        2.09 o
   4  -6   1       41.51       38.92        3.01 o
   5  -6   1       79.30       77.78        4.84 o
   6  -6   1        6.41        6.15        3.07 o
   7  -6   1        3.71        2.18        3.22 o
   8  -6   1      241.15      237.27        9.40 o
   9  -6   1       27.27       22.12        7.17 o
  -9  -5   1        2.59        0.83        4.51 o
  -8  -5   1       24.49       34.99        4.31 o
  -7  -5   1       25.62       23.73        4.04 o
  -6  -5   1       -0.50        2.75        2.20 o
  -5  -5   1      206.02      208.22        7.32 o
  -4  -5   1       51.39       52.94        2.30 o
  -3  -5   1      212.48      199.19        3.62 o
  -2  -5   1        3.13        3.55        1.39 o
  -1  -5   1      648.59      705.84        6.52 o
   0  -5   1      527.44      559.07        5.93 o
   1  -5   1        4.49        1.67        1.19 o
   2  -5   1     1024.35      992.24       10.64 o
   3  -5   1      217.87      226.15        5.06 o
   4  -5   1      959.93      942.44       12.87 o
   5  -5   1       37.35       34.24        3.86 o
   6  -5   1        4.70        3.54        2.90 o
   7  -5   1      104.03       96.07        5.91 o
   8  -5   1       57.24       58.32        5.06 o
   9  -5   1       10.81       14.26        6.54 o
  -9  -4   1        6.54        6.46        3.95 o
  -8  -4   1       96.51       98.23        6.31 o
  -7  -4   1      157.69      158.30        7.23 o
  -6  -4   1       59.56       57.20        4.84 o
  -5  -4   1      211.13      218.04        7.17 o
  -4  -4   1       73.84       87.57        2.44 o
  -3  -4   1      391.47      443.26        4.84 o
  -2  -4   1       53.99       40.49        1.75 o
  -1  -4   1     1051.08     1097.42        8.95 o
   0  -4   1     1857.70     1823.73       14.46 o
   1  -4   1      873.18      832.70        8.63 o
   2  -4   1     1637.60     1588.95       14.97 o
   3  -4   1      131.14      132.59        3.64 o
   4  -4   1      155.71      171.05        4.22 o
   5  -4   1        1.08        1.98        2.83 o
   6  -4   1       68.63       70.65        4.49 o
   7  -4   1      173.71      175.49        7.17 o
   8  -4   1      356.54      326.54       16.59 o
   9  -4   1       66.52       68.74        9.19 o
  -9  -3   1       63.04       61.05        8.75 o
  -8  -3   1       43.91       42.75        7.29 o
  -7  -3   1      130.30      141.43        9.47 o
  -6  -3   1        0.53        7.18        3.28 o
  -5  -3   1       57.35       64.28        3.25 o
  -4  -3   1     2823.25     2766.61       24.35 o
  -3  -3   1      193.70      195.25        2.74 o
  -2  -3   1     2452.19     2470.87       18.28 o
  -1  -3   1        1.37       10.90        1.23 o
   0  -3   1     2259.16     2278.52       16.62 o
   1  -3   1     1936.30     2009.01       15.93 o
   2  -3   1     1951.61     1884.97       16.71 o
   3  -3   1       86.86       92.03        2.36 o
   4  -3   1      633.43      651.44        7.44 o
   5  -3   1       25.52       32.25        2.25 o
   6  -3   1        0.98        3.62        1.39 o
   7  -3   1       51.59       51.68        4.38 o
   8  -3   1      395.84      369.52       17.36 o
   9  -3   1       32.22       44.40        6.59 o
  -9  -2   1       -2.97        8.16        4.87 o
  -8  -2   1       27.15       24.87        6.43 o
  -7  -2   1       27.48       34.71        6.07 o
  -6  -2   1       99.09       97.99        7.77 o
  -5  -2   1      281.42      247.78        6.40 o
  -4  -2   1        2.47        2.80        1.23 o
  -3  -2   1      148.37      136.66        2.73 o
  -2  -2   1     6674.44     6837.50       45.65 o
  -1  -2   1     2618.53     2524.48       18.69 o
   0  -2   1       14.90       15.08        0.94 o
   1  -2   1      597.01      614.96        6.62 o
   2  -2   1    11343.13    11268.34       99.04 o
   3  -2   1     2446.81     2400.84       23.37 o
   4  -2   1      833.66      844.73        9.65 o
   5  -2   1     2286.88     2307.83       23.23 o
   6  -2   1       31.77       26.01        3.63 o
   7  -2   1      212.35      207.53        7.22 o
   8  -2   1        2.63        8.84        5.40 o
   9  -2   1        7.46        0.82        5.67 o
  -9  -1   1       26.98       26.10        7.18 o
  -8  -1   1       16.56        9.77        6.23 o
  -7  -1   1      387.98      398.70       15.68 o
  -6  -1   1      466.82      462.21       16.20 o
  -5  -1   1      388.67      360.62       13.19 o
  -4  -1   1       -0.21        0.09        1.95 o
  -3  -1   1     1429.72     1375.33       12.39 o
  -2  -1   1     9625.13     9593.32       83.88 o
  -1  -1   1     4082.25     4006.23       36.34 o
   0  -1   1      572.63      614.54        6.79 o
   1  -1   1     6863.01     6542.13       59.96 o
   2  -1   1        0.82        0.68        0.56 o
   3  -1   1     2582.04     2656.42       30.88 o
   4  -1   1     4532.98     4568.03       75.45 o
   5  -1   1     1211.81     1239.70       17.83 o
   6  -1   1      579.60      599.29       11.41 o
   7  -1   1      261.85      274.21        7.74 o
   8  -1   1      152.32      160.05       10.79 o
   9  -1   1        7.43        6.27        5.71 o
  -9   0   1      309.63      295.65       16.45 o
  -8   0   1        8.49        8.63        5.66 o
  -7   0   1       93.30       84.70        8.26 o
  -6   0   1      126.54      120.28        4.90 o
  -5   0   1      292.08      309.37        6.63 o
  -4   0   1        0.53        5.37        1.29 o
  -3   0   1      246.73      207.34        4.96 o
  -2   0   1    25925.90    26386.21      270.38 o
  -1   0   1     1330.33     1285.39       21.94 o
   1   0   1     1230.61     1206.92       20.23 o
   2   0   1     2045.20     2003.04       34.33 o
   3   0   1      242.13      245.80        8.06 o
   4   0   1      179.76      180.44        7.87 o
   5   0   1      361.90      355.27       12.64 o
   6   0   1       96.00       91.24        4.41 o
   7   0   1       47.45       55.92        6.58 o
   8   0   1       48.28       41.60        6.97 o
   9   0   1       47.39       33.48        7.14 o
  -9   1   1      110.95      116.45       10.90 o
  -8   1   1       83.04       77.31        8.72 o
  -7   1   1      304.82      317.82       14.00 o
  -6   1   1      161.88      173.39        5.76 o
  -5   1   1        2.20        1.05        2.23 o
  -4   1   1      244.90      239.22        5.78 o
  -3   1   1      180.94      163.93        2.98 o
  -2   1   1    12458.23    12177.56       83.45 o
  -1   1   1       74.44       73.39        1.10 o
   0   1   1     4085.17     4046.49       43.89 o
   1   1   1      223.83      219.55        1.95 o
   2   1   1      543.47      535.99        5.31 o
   3   1   1     3025.69     3090.40       28.70 o
   4   1   1       13.99       13.99        3.87 o
   5   1   1       -0.99        1.34        1.87 o
   6   1   1      201.99      210.80        5.88 o
   7   1   1      146.13      127.14        9.73 o
   8   1   1      306.56      298.87       14.97 o
   9   1   1      445.25      429.46       19.21 o
  -9   2   1       15.84        6.89        6.03 o
  -8   2   1        9.52       13.36        5.82 o
  -7   2   1       54.37       51.34        4.01 o
  -6   2   1      640.76      659.02       12.44 o
  -5   2   1       37.50       37.98        3.24 o
  -4   2   1      235.11      238.70        5.97 o
  -3   2   1      185.83      198.01        3.01 o
  -2   2   1      438.37      412.22        3.98 o
  -1   2   1     5780.54     5844.44       33.42 o
   0   2   1      110.96      117.75        1.88 o
   1   2   1      216.66      231.93        1.94 o
   2   2   1       15.86       21.63        0.74 o
   3   2   1      256.64      265.38        3.08 o
   4   2   1      652.30      608.23        7.74 o
   5   2   1      641.76      668.97       10.30 o
   6   2   1      600.11      620.53       18.26 o
   7   2   1       69.56       68.06        7.44 o
   8   2   1      336.87      359.73       15.63 o
   9   2   1       56.07       50.15        8.36 o
  -9   3   1        9.01        7.07        5.91 o
  -8   3   1       65.02       64.51        8.35 o
  -7   3   1       10.47       11.76        2.88 o
  -6   3   1      109.03      110.80        5.22 o
  -5   3   1      402.82      419.31        9.18 o
  -4   3   1      101.90      112.56        2.55 o
  -3   3   1      491.52      461.43        5.96 o
  -2   3   1     3735.06     3640.30       26.89 o
  -1   3   1       32.37       25.40        1.08 o
   0   3   1     1013.60     1000.14        7.79 o
   1   3   1     1928.32     1861.65       10.26 o
   2   3   1      311.79      330.66        3.03 o
   3   3   1      598.41      610.26        5.18 o
   4   3   1      582.32      575.80        6.35 o
   5   3   1      162.84      191.56        4.68 o
   6   3   1      371.67      411.46       13.99 o
   7   3   1       14.60       11.56        5.21 o
   8   3   1       -0.12        0.48        7.04 o
   9   3   1      216.26      197.97       13.54 o
  -9   4   1       -1.54        4.68        5.36 o
  -8   4   1       41.76       33.15        7.42 o
  -7   4   1        8.20        8.70        2.89 o
  -6   4   1       -4.03        0.07        3.02 o
  -5   4   1       31.55       35.19        3.40 o
  -4   4   1     1074.92     1072.12       13.23 o
  -3   4   1     3004.24     3032.69       36.64 o
  -2   4   1      532.51      507.15        7.23 o
  -1   4   1     1107.73     1198.06        8.29 o
   0   4   1     2500.31     2614.80       19.10 o
   1   4   1      581.45      539.45        6.07 o
   2   4   1     3557.13     3656.06       23.54 o
   3   4   1      975.94     1027.65        8.80 o
   4   4   1       21.39       23.88        1.99 o
   5   4   1       46.29       42.27        5.32 o
   6   4   1       81.69       88.92        6.99 o
   7   4   1      109.34      108.76        8.54 o
   8   4   1      179.95      181.74       11.81 o
   9   4   1      246.47      219.31       14.43 o
  -9   5   1       52.03       47.07        8.19 o
  -8   5   1       -6.01        0.60        6.08 o
  -7   5   1      178.25      179.70        7.41 o
  -6   5   1       11.83        8.64        3.02 o
  -5   5   1      183.57      198.31        6.67 o
  -4   5   1        7.57       11.89        2.73 o
  -3   5   1      728.75      758.45       12.56 o
  -2   5   1      632.15      574.94        7.12 o
  -1   5   1      447.57      410.93        4.95 o
   0   5   1     3316.75     2984.08       40.12 o
   1   5   1      977.50      967.76        8.41 o
   2   5   1      346.90      328.86        4.34 o
   3   5   1      160.11      189.36        2.92 o
   4   5   1       35.72       30.82        2.45 o
   5   5   1       32.76       33.75        3.76 o
   6   5   1      458.63      503.16       11.58 o
   7   5   1        3.75        4.09        3.23 o
   8   5   1        2.13        0.37        3.84 o
   9   5   1       16.67       15.08        4.40 o
  -9   6   1       20.60       19.34        7.22 o
  -8   6   1       29.31       12.01        6.55 o
  -7   6   1        2.89        1.35        2.95 o
  -6   6   1      257.26      238.91        8.57 o
  -5   6   1      130.70      133.31        5.87 o
  -4   6   1      522.37      521.17       11.27 o
  -3   6   1       58.65       54.63        3.75 o
  -2   6   1       34.97       34.04        2.10 o
  -1   6   1      361.47      373.67        4.96 o
   0   6   1       97.14       90.12        4.47 o
   1   6   1      321.02      277.27        6.46 o
   2   6   1     1184.09     1292.19       13.82 o
   3   6   1       25.22       28.44        1.79 o
   4   6   1      559.75      551.73        8.93 o
   5   6   1     1293.01     1270.80       21.28 o
   6   6   1      696.64      683.18       15.16 o
   7   6   1       35.87       42.35        4.45 o
   8   6   1      268.87      242.09       10.53 o
   9   6   1       42.72       37.06        6.94 o
  -8   7   1      104.48      102.22        6.55 o
  -7   7   1      291.18      294.94       10.07 o
  -6   7   1      116.27      125.11        6.23 o
  -5   7   1      714.15      723.93       14.93 o
  -4   7   1       32.89       34.50        3.63 o
  -3   7   1       60.40       50.03        4.01 o
  -2   7   1        1.97        5.07        1.42 o
  -1   7   1       50.82       65.62        6.04 o
   0   7   1        2.96        2.84        2.57 o
   1   7   1      230.31      247.51        7.11 o
   2   7   1      148.49      140.45        3.34 o
   3   7   1       22.38       21.06        2.31 o
   4   7   1      160.22      143.21        4.74 o
   5   7   1       18.89       16.59        3.22 o
   6   7   1       95.48       88.62        5.76 o
   7   7   1       88.54       76.78        6.25 o
   8   7   1       46.22       39.61        8.43 o
  -8   8   1       11.79       16.81        5.03 o
  -7   8   1       13.30       13.06        5.06 o
  -6   8   1      430.60      426.48       11.99 o
  -5   8   1        5.31        5.77        2.89 o
  -4   8   1        4.68       11.41        2.56 o
  -3   8   1       83.48       66.87        4.54 o
  -2   8   1      442.71      432.73        9.50 o
  -1   8   1      704.62      698.49       20.71 o
   0   8   1       24.20       22.49        5.35 o
   1   8   1       55.33       58.34        4.25 o
   2   8   1      410.06      443.44       10.30 o
   3   8   1      240.10      244.34        7.84 o
   4   8   1       10.29        8.75        2.96 o
   5   8   1       62.49       61.09        7.92 o
   6   8   1       27.85       26.82        6.43 o
   7   8   1       18.76       22.14        5.93 o
  -7   9   1       47.51       47.50        7.06 o
  -6   9   1      176.85      165.63       11.95 o
  -5   9   1       13.50       17.02        4.95 o
  -4   9   1        6.73        6.19        4.55 o
  -3   9   1       89.74       78.81        8.51 o
  -2   9   1       46.59       44.34        6.59 o
  -1   9   1       45.77       67.85        6.53 o
   0   9   1       11.29        9.19        4.66 o
   1   9   1       38.34       32.03        5.40 o
   2   9   1       74.77       64.85        5.01 o
   3   9   1      286.88      309.10        9.16 o
   4   9   1       -3.54        0.15        2.93 o
   5   9   1      312.17      285.33       15.95 o
   6   9   1       42.76       48.44        8.12 o
   7   9   1       12.14        1.83        6.74 o
  -5  10   1      111.58      126.85        9.84 o
  -4  10   1       46.20       52.62        6.89 o
  -3  10   1       57.77       61.61        7.80 o
  -2  10   1       -0.91        1.72        2.50 o
  -1  10   1       29.76       17.24        6.18 o
   0  10   1        9.78        0.96        4.92 o
   1  10   1      172.63      169.31       10.63 o
   2  10   1       15.56       20.47        3.45 o
   3  10   1        5.49        8.54        3.28 o
   4  10   1        4.77        4.67        5.41 o
   5  10   1      199.45      186.73       13.18 o
   6  10   1        1.23        1.64        5.37 o
  -4  11   1       14.45       15.38        6.25 o
  -3  11   1      288.45      258.73       15.66 o
  -2  11   1      238.53      214.71       14.16 o
  -1  11   1       34.68       40.60        6.31 o
   0  11   1       12.76        8.08        5.34 o
   1  11   1      431.63      416.81       17.47 o
   2  11   1       80.67       90.29        7.67 o
   3  11   1        5.25        0.37        2.90 o
   4  11   1       14.38       19.03        6.54 o
   5  11   1       11.76       18.73        6.92 o
  -2  12   1      199.06      202.41       13.33 o
  -1  12   1       12.26        0.10        4.94 o
   0  12   1       94.65      103.40        9.05 o
   1  12   1        9.33        0.04        5.26 o
   2  12   1        7.04        0.08        4.71 o
   4  12   1       11.73       17.10        6.87 o
   1  13   1       79.69       60.69        8.79 o
   2  13   1       13.63        7.05        4.94 o
  -2 -12   2       28.65       25.52        5.95 o
  -1 -12   2       20.40       27.26        5.49 o
   0 -12   2       22.34       25.53        5.77 o
   1 -12   2       27.37       30.56        6.85 o
  -4 -11   2       -5.86        2.04        5.47 o
  -3 -11   2       12.93        9.88        4.22 o
  -2 -11   2      104.31      106.94        8.36 o
  -1 -11   2       90.51       80.66        6.19 o
   0 -11   2      341.57      360.37       11.37 o
   1 -11   2       57.93       49.80        5.55 o
   2 -11   2        9.61        8.80        5.91 o
   3 -11   2      170.59      165.58       12.32 o
  -5 -10   2       57.28       53.48        9.16 o
  -4 -10   2        3.63        2.65        5.44 o
  -3 -10   2       10.56       12.79        2.86 o
  -2 -10   2      161.30      137.37        7.24 o
  -1 -10   2       27.79       25.24        3.95 o
   0 -10   2       22.82       17.17        3.92 o
   1 -10   2       13.62       13.15        3.63 o
   2 -10   2       57.47       53.35        5.09 o
   3 -10   2        2.17        0.77        3.23 o
   4 -10   2       92.88       98.09        9.74 o
   5 -10   2       73.54       71.65        8.92 o
  -6  -9   2      246.21      236.10       15.42 o
  -5  -9   2       32.39       48.17        7.27 o
  -4  -9   2       31.79       34.34        4.02 o
  -3  -9   2       21.37       20.20        2.89 o
  -2  -9   2      280.06      297.94        7.54 o
  -1  -9   2      257.39      271.90        8.69 o
   0  -9   2       11.34       13.17        3.46 o
   1  -9   2       36.39       35.42        4.20 o
   2  -9   2      308.04      309.52       10.04 o
   3  -9   2      143.00      167.10        7.15 o
   4  -9   2      209.33      187.52       12.82 o
   5  -9   2        0.10        0.15        6.50 o
   6  -9   2      -10.23        0.50        5.27 o
   7  -9   2       10.48        2.89        5.05 o
  -7  -8   2       -0.24        3.01        6.49 o
  -6  -8   2      118.49      106.26       10.82 o
  -5  -8   2       25.71       21.04        3.57 o
  -4  -8   2       41.97       31.80        2.77 o
  -3  -8   2      330.73      329.77        6.32 o
  -2  -8   2      716.70      715.47        9.76 o
  -1  -8   2       82.66       82.07        4.94 o
   0  -8   2     1011.62     1077.66       18.41 o
   1  -8   2     1774.91     1757.41       27.41 o
   2  -8   2        1.24        0.31        2.25 o
   3  -8   2     1933.03     1899.79       23.13 o
   4  -8   2      114.07      100.71        4.62 o
   5  -8   2       18.28       18.23        3.66 o
   6  -8   2       -5.25        0.55        3.25 o
   7  -8   2       23.17       10.59        6.08 o
   8  -8   2        4.37       14.66        4.87 o
  -7  -7   2        8.97        8.40        3.53 o
  -6  -7   2       -3.71        1.20        3.22 o
  -5  -7   2       34.66       30.05        3.18 o
  -4  -7   2       93.37       92.33        3.41 o
  -3  -7   2      680.36      688.65        9.28 o
  -2  -7   2      347.63      349.75        5.12 o
  -1  -7   2       22.54       29.97        1.71 o
   0  -7   2      332.09      342.18        4.24 o
   1  -7   2      346.70      358.69        5.45 o
   2  -7   2      855.85      873.10       10.08 o
   3  -7   2      282.05      299.53        6.56 o
   4  -7   2      468.00      457.96        8.99 o
   5  -7   2       -0.49        3.79        2.13 o
   6  -7   2        3.56        7.06        3.05 o
   7  -7   2       40.67       33.41        4.63 o
   8  -7   2       19.95       20.29        4.00 o
  -9  -6   2       38.88       39.60        7.34 o
  -8  -6   2        2.88        0.30        3.75 o
  -7  -6   2        5.07        4.14        3.58 o
  -6  -6   2       28.31       24.33        3.98 o
  -5  -6   2      204.33      204.95        5.93 o
  -4  -6   2      995.24      974.23       11.64 o
  -3  -6   2      198.78      186.17        3.82 o
  -2  -6   2        2.97        0.94        1.35 o
  -1  -6   2      136.62      119.78        2.91 o
   0  -6   2      394.51      382.41        4.59 o
   1  -6   2        8.45       14.50        1.48 o
   2  -6   2      328.99      346.39        5.33 o
   3  -6   2        7.45        7.43        2.17 o
   4  -6   2       59.22       79.41        3.36 o
   5  -6   2        5.98        2.05        2.36 o
   6  -6   2     1518.44     1499.25       25.06 o
   7  -6   2        8.12        8.09        3.35 o
   8  -6   2        6.67        8.60        3.67 o
   9  -6   2       36.78       39.64        7.60 o
  -9  -5   2       51.17       42.15        9.05 o
  -8  -5   2       26.90       25.59        4.62 o
  -7  -5   2       86.15       78.61        6.18 o
  -6  -5   2       19.54       20.11        3.85 o
  -5  -5   2      179.24      162.71        5.42 o
  -4  -5   2        8.34        8.47        1.58 o
  -3  -5   2        0.79        0.91        0.75 o
  -2  -5   2        2.28        2.29        1.20 o
  -1  -5   2      119.29      133.74        2.55 o
   0  -5   2     2054.18     2228.91       17.98 o
   1  -5   2     1412.93     1416.36       13.29 o
   2  -5   2      933.60      944.37       10.05 o
   3  -5   2     2057.00     2146.55       22.40 o
   4  -5   2        2.51        2.29        2.17 o
   5  -5   2      374.19      371.56        7.55 o
   6  -5   2      419.20      422.30       10.90 o
   7  -5   2        3.25        5.73        2.99 o
   8  -5   2       99.22       94.98        6.04 o
   9  -5   2        2.22        0.62        4.89 o
  -9  -4   2       33.00       36.58        5.02 o
  -8  -4   2       34.70       33.38        4.88 o
  -7  -4   2       16.95        6.05        4.01 o
  -6  -4   2      822.17      811.33       16.69 o
  -5  -4   2       -0.26        3.87        2.16 o
  -4  -4   2        0.41        0.17        1.15 o
  -3  -4   2     1045.98     1047.76       10.83 o
  -2  -4   2      161.92      155.99        2.85 o
  -1  -4   2      568.39      463.04        5.83 o
   0  -4   2      296.95      322.68        4.49 o
   1  -4   2      127.98      122.80        2.41 o
   2  -4   2       51.57       51.30        2.14 o
   3  -4   2       65.59       53.85        3.19 o
   4  -4   2      401.33      400.82        7.12 o
   5  -4   2       49.52       52.02        2.87 o
   6  -4   2       68.78       70.91        4.59 o
   7  -4   2      102.84      105.34        5.65 o
   8  -4   2       87.10       82.27        9.08 o
   9  -4   2      182.28      168.73       12.77 o
  -9  -3   2       -7.16        1.73        4.37 o
  -8  -3   2       -4.65        0.13        3.42 o
  -7  -3   2      359.37      345.97       10.96 o
  -6  -3   2      110.72      105.80        5.79 o
  -5  -3   2      280.25      265.03        4.90 o
  -4  -3   2     3058.19     3027.06       26.30 o
  -3  -3   2      413.14      460.13        5.36 o
  -2  -3   2      670.66      708.20        6.42 o
  -1  -3   2      387.38      374.05        4.78 o
   0  -3   2      285.61      266.03        3.78 o
   1  -3   2      429.52      427.22        4.79 o
   2  -3   2      431.99      384.10        6.06 o
   3  -3   2     2741.35     2523.30       32.84 o
   4  -3   2      411.30      399.15        6.38 o
   5  -3   2     1492.63     1500.88       14.46 o
   6  -3   2     1166.32     1150.40       19.28 o
   7  -3   2      229.71      234.61        7.84 o
   8  -3   2      259.25      272.64       13.88 o
   9  -3   2      306.48      296.78       16.31 o
  -9  -2   2       -6.78        1.49        5.30 o
  -8  -2   2       75.03       77.93        8.35 o
  -7  -2   2      477.69      481.50       17.80 o
  -6  -2   2      313.97      325.53       13.32 o
  -5  -2   2       26.86       30.78        2.62 o
  -4  -2   2       26.80       16.51        1.77 o
  -3  -2   2     2556.73     2422.78       25.15 o
  -2  -2   2     4660.23     4599.84       32.48 o
  -1  -2   2     1876.27     1935.78       18.19 o
   0  -2   2     2342.91     2233.32       26.16 o
   1  -2   2       82.31       71.94        2.38 o
   2  -2   2      543.20      541.90        6.81 o
   3  -2   2        5.61        6.46        1.73 o
   4  -2   2      339.73      324.12        6.90 o
   5  -2   2       45.97       42.93        2.10 o
   6  -2   2       11.41        7.84        3.12 o
   7  -2   2      137.29      146.17        5.99 o
   8  -2   2        3.28        8.15        5.02 o
   9  -2   2        2.86        1.84        5.67 o
  -9  -1   2       12.32        9.78        6.50 o
  -8  -1   2        0.30        5.12        4.98 o
  -7  -1   2       33.69       19.12        6.71 o
  -6  -1   2       13.95        7.38        5.38 o
  -5  -1   2        3.10        0.87        4.39 o
  -4  -1   2     1930.13     1933.15       23.62 o
  -3  -1   2      441.10      412.98       11.88 o
  -2  -1   2    13324.50    12890.90      142.73 o
  -1  -1   2    16713.69    16893.61      125.24 o
   0  -1   2      932.06      983.16       11.14 o
   1  -1   2       22.86       37.69        1.43 o
   2  -1   2     9276.07     9083.93       81.82 o
   3  -1   2     3097.13     2953.31       36.75 o
   4  -1   2       32.12       29.48        2.22 o
   5  -1   2      549.29      611.24       16.14 o
   6  -1   2        7.52        2.67        4.42 o
   7  -1   2       78.72       87.89        4.57 o
   8  -1   2       16.08       14.53        5.92 o
   9  -1   2       46.90       37.49        7.67 o
  -9   0   2       39.08       36.34        8.30 o
  -8   0   2       48.97       53.96        7.46 o
  -7   0   2      126.51      129.03        9.59 o
  -6   0   2      134.14      143.86        4.93 o
  -5   0   2      214.38      233.22        5.66 o
  -4   0   2     2489.21     2688.92       29.64 o
  -3   0   2     4313.40     4235.13       48.35 o
  -2   0   2    12892.74    12974.08      111.50 o
  -1   0   2     1890.10     1978.23       21.33 o
   0   0   2      113.60      104.73        3.07 o
   1   0   2     1304.63     1266.33       21.77 o
   2   0   2     1402.08     1436.69       24.84 o
   3   0   2       25.00       38.86        3.27 o
   4   0   2      530.28      537.61       14.45 o
   5   0   2       40.81       28.37        4.83 o
   6   0   2     1116.12     1127.58       27.22 o
   7   0   2       24.65       20.60        3.05 o
   8   0   2        5.61        5.94        5.16 o
   9   0   2       11.16       24.62        5.64 o
  -9   1   2       27.75       41.05        6.50 o
  -8   1   2       12.38        6.68        5.98 o
  -7   1   2      135.54      141.08        9.93 o
  -6   1   2        7.43       10.80        2.54 o
  -5   1   2      224.16      233.09        6.06 o
  -4   1   2      326.49      314.07        4.99 o
  -3   1   2     1848.35     1933.33       17.99 o
  -2   1   2     6706.19     6476.92       51.40 o
  -1   1   2       95.48       98.98        1.74 o
   0   1   2     2895.21     2978.99       25.71 o
   1   1   2     1035.62     1060.03       10.12 o
   2   1   2     2645.22     2612.95       30.48 o
   3   1   2        4.74       10.09        1.23 o
   4   1   2      116.30      134.36        2.65 o
   5   1   2       93.35       98.62        6.53 o
   6   1   2      294.98      317.46       12.34 o
   7   1   2      120.39      133.65        8.89 o
   8   1   2      102.12       89.42        9.18 o
   9   1   2        5.70        1.25        5.12 o
  -9   2   2       16.76       23.67        6.50 o
  -8   2   2      338.21      318.56       16.35 o
  -7   2   2      364.15      363.34        9.43 o
  -6   2   2      429.14      443.87        9.85 o
  -5   2   2      222.59      235.97        6.36 o
  -4   2   2      149.08      122.65        3.50 o
  -3   2   2       20.46       16.68        1.34 o
  -2   2   2     4179.66     4212.38       26.90 o
  -1   2   2    16936.48    17448.25      103.59 o
   0   2   2      656.00      615.44        4.80 o
   1   2   2      130.00      125.61        1.69 o
   2   2   2     6003.45     6029.86       46.17 o
   3   2   2      537.53      504.28        5.21 o
   4   2   2      511.98      543.44        6.70 o
   5   2   2      159.70      145.09        3.43 o
   6   2   2       70.21       65.39        3.69 o
   7   2   2      375.11      396.23       15.24 o
   8   2   2       40.75       55.41        6.19 o
   9   2   2      100.47       88.16        9.83 o
  -9   3   2       77.15       75.02        9.09 o
  -8   3   2       47.13       50.92        7.05 o
  -7   3   2       50.96       56.20        4.23 o
  -6   3   2        6.72        1.38        3.01 o
  -5   3   2      129.20      120.96        5.21 o
  -4   3   2      277.00      243.83        5.22 o
  -3   3   2      494.56      433.48        6.04 o
  -2   3   2      852.53      893.80        6.48 o
  -1   3   2      843.06      796.71        6.21 o
   0   3   2     2455.81     2555.36       18.03 o
   1   3   2      177.38      150.13        1.95 o
   2   3   2     1355.39     1398.26        9.09 o
   3   3   2     1104.12     1157.34        8.52 o
   4   3   2     1287.05     1295.50       13.84 o
   5   3   2       91.24       91.38        2.72 o
   6   3   2      186.50      195.78        9.86 o
   7   3   2        3.18        2.50        3.92 o
   8   3   2        6.64        0.33        4.45 o
   9   3   2       31.83       28.96        6.39 o
  -9   4   2       11.00        9.19        6.64 o
  -8   4   2       10.42       10.37        6.06 o
  -7   4   2      145.77      149.42        6.54 o
  -6   4   2      566.55      545.35       12.41 o
  -5   4   2      908.10      897.86       15.82 o
  -4   4   2      544.55      585.43       10.73 o
  -3   4   2      134.82      124.80        4.66 o
  -2   4   2      102.34      120.41        2.55 o
  -1   4   2       11.35       25.30        1.17 o
   0   4   2       63.03       69.15        1.99 o
   1   4   2      514.49      476.32        4.34 o
   2   4   2      762.35      721.56        7.22 o
   3   4   2      215.80      216.47        3.26 o
   4   4   2      430.72      435.72        7.89 o
   5   4   2      253.40      255.90        6.06 o
   6   4   2        8.56       11.11        4.05 o
   7   4   2        8.19       13.88        4.78 o
   8   4   2       42.55       24.04        7.19 o
   9   4   2        9.83        0.10        5.63 o
  -9   5   2       20.42        6.35        7.58 o
  -8   5   2        2.24        6.97        5.63 o
  -7   5   2       42.42       42.25        4.26 o
  -6   5   2       44.43       38.68        3.97 o
  -5   5   2      199.91      190.35        6.96 o
  -4   5   2      373.97      361.13        8.95 o
  -3   5   2      123.33      133.45        4.64 o
  -2   5   2        3.63        3.46        1.48 o
  -1   5   2     1565.65     1516.39       12.13 o
   0   5   2     1891.48     1743.18       24.57 o
   1   5   2       29.22       33.70        2.25 o
   2   5   2     1328.54     1254.22       14.66 o
   3   5   2      210.36      216.47        3.37 o
   4   5   2      196.28      202.83        3.87 o
   5   5   2       19.81       18.45        2.32 o
   6   5   2      326.94      335.99        9.57 o
   7   5   2       14.39       18.60        3.54 o
   8   5   2       26.28       19.13        4.35 o
   9   5   2       93.62       88.84        6.89 o
  -9   6   2        0.06        4.22       11.74 o
  -8   6   2        7.80        8.38        5.23 o
  -7   6   2      199.53      197.21        8.09 o
  -6   6   2       60.87       70.43        4.66 o
  -5   6   2       68.13       82.45        4.57 o
  -4   6   2     1256.15     1238.26       19.89 o
  -3   6   2      949.17      940.17       15.64 o
  -2   6   2      204.96      173.05        3.64 o
  -1   6   2     1013.80      898.13       23.39 o
   0   6   2      299.28      321.39       10.68 o
   1   6   2       24.06       16.58        2.87 o
   2   6   2      836.95      820.32        8.83 o
   3   6   2       24.06       22.41        2.13 o
   4   6   2      993.22      980.63       13.05 o
   5   6   2      146.30      156.35        6.09 o
   6   6   2       58.79       52.33        4.65 o
   7   6   2        4.62        8.22        3.20 o
   8   6   2        7.87        9.02        3.63 o
   9   6   2        8.27        1.78        5.78 o
  -8   7   2       52.37       59.92        8.01 o
  -7   7   2      126.28      133.08        6.75 o
  -6   7   2        6.75       11.13        2.99 o
  -5   7   2      913.45      905.07       17.24 o
  -4   7   2       95.29       98.40        4.92 o
  -3   7   2      353.16      362.40        8.86 o
  -2   7   2      465.66      435.30        7.17 o
  -1   7   2       11.78        3.33        4.82 o
   0   7   2      207.36      222.58        9.73 o
   1   7   2      193.40      178.67        6.48 o
   2   7   2      108.35      115.03        2.82 o
   3   7   2       14.75       17.12        1.70 o
   4   7   2       36.33       41.42        2.74 o
   5   7   2      937.20      891.85       13.40 o
   6   7   2       13.40       12.34        3.28 o
   7   7   2       46.11       36.24        4.97 o
   8   7   2      133.75      125.15       11.36 o
  -7   8   2       -4.38        0.04        4.58 o
  -6   8   2      350.67      350.54       10.85 o
  -5   8   2       71.08       64.48        5.00 o
  -4   8   2      271.04      253.93        8.38 o
  -3   8   2        1.23        0.02        2.28 o
  -2   8   2       19.15       15.36        2.98 o
  -1   8   2      744.65      735.86       21.43 o
   0   8   2       24.23       16.11        5.37 o
   1   8   2        2.08        1.72        2.73 o
   2   8   2        4.91        1.76        2.86 o
   3   8   2      142.44      133.16        6.16 o
   4   8   2       -2.84        0.12        3.00 o
   5   8   2       36.53       38.71        6.29 o
   6   8   2       38.84       42.49        6.59 o
   7   8   2       10.59       20.87        5.67 o
  -7   9   2       53.92       66.99        8.03 o
  -6   9   2       49.14       62.95        7.48 o
  -5   9   2       92.12       93.18        8.65 o
  -4   9   2      143.12      159.92       10.16 o
  -3   9   2        8.95       14.27        4.79 o
  -2   9   2       10.06       16.40        4.61 o
  -1   9   2      193.99      224.94       11.02 o
   0   9   2       43.49       43.57        5.88 o
   1   9   2      120.18      115.81        8.18 o
   2   9   2       28.31       23.47        3.60 o
   3   9   2      844.63      875.66       16.78 o
   4   9   2        4.20        0.41        2.99 o
   5   9   2       -2.06        0.46        5.49 o
   6   9   2      168.23      189.64       12.41 o
   7   9   2        0.39        2.18        4.77 o
  -5  10   2       53.78       48.16        8.01 o
  -4  10   2       30.81       29.13        6.46 o
  -3  10   2      185.51      165.44       12.12 o
  -2  10   2      177.27      161.62       11.36 o
  -1  10   2       50.92       43.34        6.97 o
   0  10   2       12.14        3.85        5.19 o
   1  10   2       11.18        3.45        4.64 o
   2  10   2      452.01      416.38       12.10 o
   3  10   2       24.06       20.85        3.96 o
   4  10   2      100.12       93.70        6.16 o
   5  10   2       50.31       45.53        8.17 o
   6  10   2       25.83       23.66        7.37 o
  -4  11   2        5.08        0.35        4.99 o
  -3  11   2        3.82        0.41        5.56 o
  -2  11   2       54.82       43.81        7.41 o
  -1  11   2        1.45        0.77        4.49 o
   0  11   2       91.62       80.53        8.53 o
   1  11   2        5.22        5.25        3.95 o
   2  11   2       72.91       90.89        7.06 o
   3  11   2       71.95       73.59        5.39 o
   4  11   2       24.86       26.12        6.52 o
   5  11   2       -0.36        0.39        4.86 o
  -2  12   2      189.29      175.42       13.15 o
  -1  12   2       -4.01        1.06        4.82 o
   0  12   2       14.56       14.28        4.99 o
   1  12   2        7.62       11.03        4.43 o
   2  12   2        6.25        0.03        4.32 o
   3  12   2      145.56      154.72       10.07 o
   4  12   2       -1.45        6.46        6.42 o
   1  13   2        5.82        0.75        4.32 o
   2  13   2        0.15        0.35        5.51 o
  -2 -12   3       10.26       15.42        4.53 o
  -1 -12   3       -3.10        2.74        4.90 o
   0 -12   3       58.55       54.13        5.51 o
   1 -12   3        2.95        0.92        5.66 o
  -4 -11   3      107.51       92.90       11.52 o
  -3 -11   3       28.49       28.69        6.04 o
  -2 -11   3       36.49       31.00        4.20 o
  -1 -11   3      321.97      308.82       10.97 o
   0 -11   3        6.61        2.98        3.30 o
   1 -11   3       88.70       89.55        6.31 o
   2 -11   3        3.31        3.95        3.45 o
   3 -11   3      129.07      145.98        7.47 o
  -5 -10   3      122.41      114.51       11.20 o
  -4 -10   3       23.53       16.02        4.53 o
  -3 -10   3       57.45       58.65        4.05 o
  -2 -10   3       18.97       13.23        3.67 o
  -1 -10   3       71.22       73.43        5.38 o
   0 -10   3       11.98       13.27        3.21 o
   1 -10   3       77.36       68.27        5.65 o
   2 -10   3      109.94      119.16        6.53 o
   3 -10   3      490.74      496.32       13.92 o
   4 -10   3        2.90        0.05        3.68 o
   5 -10   3       98.83       88.67       10.51 o
  -6  -9   3      168.39      142.41       13.09 o
  -5  -9   3       32.92       29.98        6.78 o
  -4  -9   3       36.40       40.17        4.56 o
  -3  -9   3       20.91       18.96        2.98 o
  -2  -9   3      134.99      134.37        6.39 o
  -1  -9   3      157.75      163.76        6.88 o
   0  -9   3      117.88      113.94        6.32 o
   1  -9   3       30.66       36.07        4.04 o
   2  -9   3     1443.08     1425.55       25.06 o
   3  -9   3       16.22       17.30        3.80 o
   4  -9   3      526.41      519.59       14.00 o
   5  -9   3       25.89       20.29        6.75 o
   6  -9   3       11.97       11.06        5.61 o
  -7  -8   3      125.11      127.37       11.48 o
  -6  -8   3      150.19      153.18       11.64 o
  -5  -8   3       -2.14        0.26        2.42 o
  -4  -8   3       29.85       24.68        2.52 o
  -3  -8   3        3.82        5.01        1.95 o
  -2  -8   3       89.92       90.23        3.49 o
  -1  -8   3       68.92       61.66        3.39 o
   0  -8   3       75.45       80.59        3.61 o
   1  -8   3      326.14      324.69        9.68 o
   2  -8   3      738.72      772.40       11.60 o
   3  -8   3       21.71       22.49        2.67 o
   4  -8   3      173.72      163.02        5.68 o
   5  -8   3       -1.56        1.03        2.34 o
   6  -8   3       13.46        7.23        3.67 o
   7  -8   3        4.32        1.97        4.68 o
   8  -8   3       25.68       26.23        6.23 o
  -7  -7   3       -0.36        0.60        3.11 o
  -6  -7   3      150.89      155.74        7.29 o
  -5  -7   3       62.41       66.33        3.94 o
  -4  -7   3      165.27      176.47        4.45 o
  -3  -7   3       29.62       28.00        2.55 o
  -2  -7   3        8.10        7.57        1.66 o
  -1  -7   3        0.22        0.02        1.57 o
   0  -7   3      186.89      192.42        3.26 o
   1  -7   3       95.00       97.52        2.99 o
   2  -7   3      464.57      465.23        6.99 o
   3  -7   3      216.36      205.76        5.87 o
   4  -7   3       26.58       25.62        2.72 o
   5  -7   3       73.14       81.57        3.91 o
   6  -7   3       14.42        3.76        3.64 o
   7  -7   3       51.39       47.07        4.95 o
   8  -7   3       -0.36        0.03        2.78 o
  -9  -6   3       13.17       13.87        5.88 o
  -8  -6   3       39.56       35.22        5.29 o
  -7  -6   3       85.48       97.60        6.12 o
  -6  -6   3       21.54       27.57        4.01 o
  -5  -6   3       39.82       36.88        3.26 o
  -4  -6   3       -2.30        0.07        1.88 o
  -3  -6   3      504.81      493.99        7.49 o
  -2  -6   3      198.30      208.12        3.73 o
  -1  -6   3      332.73      370.92        4.76 o
   0  -6   3      605.04      660.15        7.42 o
   1  -6   3      131.57      152.22        2.74 o
   2  -6   3      225.13      226.98        4.46 o
   3  -6   3     1306.71     1263.10       16.48 o
   4  -6   3      269.78      275.33        6.49 o
   5  -6   3      625.23      614.02       10.72 o
   6  -6   3       11.38        8.78        3.31 o
   7  -6   3      168.09      168.85        7.66 o
   8  -6   3       47.55       56.43        4.93 o
   9  -6   3       22.49       13.18        6.21 o
  -9  -5   3      101.47       93.98       10.57 o
  -8  -5   3      133.50      152.94        7.84 o
  -7  -5   3      124.94      132.52        7.00 o
  -6  -5   3      147.42      144.66        6.94 o
  -5  -5   3       38.00       35.81        3.10 o
  -4  -5   3      272.25      251.50        5.05 o
  -3  -5   3       13.31       12.75        1.83 o
  -2  -5   3       -1.07        0.09        1.21 o
  -1  -5   3      957.09      892.69        9.07 o
   0  -5   3      171.56      139.83        3.68 o
   1  -5   3       -0.23        0.81        1.13 o
   2  -5   3       44.42       41.15        2.20 o
   3  -5   3     1519.72     1454.95       21.27 o
   4  -5   3      745.39      729.73       11.15 o
   5  -5   3        0.49        4.42        1.48 o
   6  -5   3       23.49       21.42        2.68 o
   7  -5   3        0.79        3.97        1.61 o
   8  -5   3       17.88       18.96        3.57 o
   9  -5   3      105.22      111.46       11.03 o
  -9  -4   3       14.12       15.14        4.39 o
  -8  -4   3       44.14       43.41        5.15 o
  -7  -4   3       -2.21        1.03        3.31 o
  -6  -4   3       61.13       74.89        4.81 o
  -5  -4   3      881.43      911.74       12.69 o
  -4  -4   3        5.60        6.58        1.64 o
  -3  -4   3        8.82       10.19        1.42 o
  -2  -4   3      244.55      239.05        3.70 o
  -1  -4   3        1.67        1.70        1.47 o
   0  -4   3     3372.40     3519.99       32.04 o
   1  -4   3      508.19      534.41        6.90 o
   2  -4   3     2353.46     2169.88       23.57 o
   3  -4   3     1019.36     1077.78       15.23 o
   4  -4   3      805.31      858.79       13.45 o
   5  -4   3      167.19      164.45        5.60 o
   6  -4   3      415.78      412.15        7.99 o
   7  -4   3       69.59       58.05        5.05 o
   8  -4   3       98.38      100.36        6.03 o
   9  -4   3        3.46        2.42        6.14 o
  -9  -3   3       -7.33        0.50        4.40 o
  -8  -3   3      152.49      154.37        7.88 o
  -7  -3   3       18.52       24.62        3.83 o
  -6  -3   3        5.18        0.18        3.10 o
  -5  -3   3        4.02        3.60        1.77 o
  -4  -3   3     3853.18     3857.64       37.81 o
  -3  -3   3     2033.29     2167.28       17.98 o
  -2  -3   3      891.81      876.54        9.30 o
  -1  -3   3        0.05        1.29        3.28 o
   0  -3   3     2024.02     2131.73       23.63 o
   1  -3   3      485.89      420.31        7.50 o
   2  -3   3      825.20      824.60        9.85 o
   3  -3   3      704.25      647.43       11.27 o
   4  -3   3       68.32       58.31        3.37 o
   5  -3   3        4.94        2.18        1.73 o
   6  -3   3        0.71        2.29        1.45 o
   7  -3   3      340.30      321.57        9.77 o
   8  -3   3        8.05        9.16        5.34 o
   9  -3   3       35.58       25.32        8.11 o
  -9  -2   3        2.53        0.30        3.85 o
  -8  -2   3      -10.40        3.58        6.32 o
  -7  -2   3       45.43       38.02        6.73 o
  -6  -2   3       76.13       66.95        7.69 o
  -5  -2   3        1.20        0.01        1.70 o
  -4  -2   3       78.30       84.20        2.94 o
  -3  -2   3     1786.15     1765.39       23.71 o
  -2  -2   3      500.20      478.05        7.03 o
  -1  -2   3       91.33       92.24        2.25 o
   0  -2   3     2452.04     2501.90       27.94 o
   1  -2   3      108.31      101.61        2.95 o
   2  -2   3       11.42       11.50        1.70 o
   3  -2   3      187.82      218.87        7.32 o
   4  -2   3      209.55      187.22        5.36 o
   5  -2   3      243.78      270.24        6.16 o
   6  -2   3     1464.48     1434.32       33.28 o
   7  -2   3      651.58      649.55       13.66 o
   8  -2   3      149.32      133.84       10.86 o
   9  -2   3        3.83        5.48        5.13 o
  -9  -1   3       31.79       27.80        7.79 o
  -8  -1   3       39.15       32.94        7.21 o
  -7  -1   3      210.36      209.96       12.10 o
  -6  -1   3       88.25       85.62        8.09 o
  -5  -1   3     1338.60     1390.37       14.21 o
  -4  -1   3     3692.59     3641.33       63.85 o
  -3  -1   3       61.86       46.77        4.89 o
  -2  -1   3      616.40      577.77        7.87 o
  -1  -1   3    16538.64    17484.22      124.27 o
   0  -1   3      134.60      136.40        3.04 o
   1  -1   3     1896.49     1763.95       22.21 o
   2  -1   3        9.54       23.42        1.75 o
   3  -1   3     1212.06     1297.81       24.00 o
   4  -1   3        2.15        4.20        3.21 o
   5  -1   3      190.53      227.44        5.15 o
   6  -1   3       93.94      103.95        7.80 o
   7  -1   3      387.51      374.27       15.67 o
   8  -1   3       10.45       18.81        5.16 o
   9  -1   3        5.48        2.37        4.85 o
  -9   0   3       35.37       34.48        8.22 o
  -8   0   3       31.32       42.42        7.32 o
  -7   0   3       77.12       78.02        7.83 o
  -6   0   3        4.36        5.52        2.41 o
  -5   0   3      939.23      972.10       14.20 o
  -4   0   3     2321.23     2416.58       28.23 o
  -3   0   3      556.88      493.66        6.77 o
  -2   0   3     8572.49     8410.52       92.00 o
  -1   0   3       58.32       44.34        1.74 o
   0   0   3      195.28      255.05        5.04 o
   1   0   3      138.65      173.19        4.41 o
   2   0   3     4420.45     4282.30       69.95 o
   3   0   3      188.21      185.88        7.15 o
   4   0   3        4.03        1.05        2.95 o
   5   0   3      152.31      162.57        4.47 o
   6   0   3       -8.64        0.29        4.71 o
   7   0   3        5.40        0.37        4.95 o
   8   0   3       24.71       21.54        5.96 o
   9   0   3        7.28        1.88        5.66 o
  -9   1   3       14.64       20.24        5.91 o
  -8   1   3       -6.63        0.10        5.35 o
  -7   1   3       85.67       88.87        8.43 o
  -6   1   3       81.98       83.74        4.16 o
  -5   1   3      239.71      235.78        6.36 o
  -4   1   3        1.85        6.02        1.36 o
  -3   1   3       83.07       92.44        2.44 o
  -2   1   3      459.68      423.80        5.25 o
  -1   1   3     5976.58     6131.06       45.87 o
   0   1   3       40.07       40.19        1.32 o
   1   1   3     2709.45     2668.21       30.35 o
   2   1   3      932.40      939.59       12.62 o
   3   1   3     1150.80     1056.29       16.02 o
   4   1   3       -2.42        0.55        1.82 o
   5   1   3     1055.15     1115.80       11.47 o
   6   1   3      923.50      899.78       23.93 o
   7   1   3      479.68      487.94       17.28 o
   8   1   3      479.46      492.62       18.68 o
   9   1   3        5.66        5.94        5.35 o
  -9   2   3      209.35      190.54       13.94 o
  -8   2   3      219.61      198.23       13.46 o
  -7   2   3      254.37      276.91       13.02 o
  -6   2   3       63.52       67.70        4.29 o
  -5   2   3      745.08      712.81        9.72 o
  -4   2   3      267.64      264.97        4.03 o
  -3   2   3     2367.37     2283.64       20.07 o
  -2   2   3      835.51      698.83        7.43 o
  -1   2   3     7006.85     7270.34       48.07 o
   0   2   3      946.65      987.83        8.18 o
   1   2   3        5.47        2.38        0.87 o
   2   2   3     2300.45     2215.46       18.98 o
   3   2   3      119.60      119.31        2.44 o
   4   2   3       10.15       12.44        1.10 o
   5   2   3       67.58       61.66        2.52 o
   6   2   3      497.04      484.33        9.78 o
   7   2   3       79.85       71.50        7.63 o
   8   2   3        3.01        1.05        4.45 o
   9   2   3       16.68       11.33        6.37 o
  -9   3   3       15.17       12.95        6.24 o
  -8   3   3        7.32        0.14        5.30 o
  -7   3   3       10.35       13.27        3.03 o
  -6   3   3      583.64      554.68       12.24 o
  -5   3   3       10.66       11.54        2.03 o
  -4   3   3      736.51      679.32        8.26 o
  -3   3   3       96.51       82.29        2.49 o
  -2   3   3     3630.04     3509.56       24.13 o
  -1   3   3      409.20      425.08        4.41 o
   0   3   3     2039.44     1951.48       13.60 o
   1   3   3      642.68      766.80        5.44 o
   2   3   3     1754.26     1859.43       13.51 o
   3   3   3      267.03      280.03        3.51 o
   4   3   3      251.39      256.93        3.85 o
   5   3   3      286.05      298.89        5.12 o
   6   3   3      155.16      147.39        9.06 o
   7   3   3      214.83      216.86       11.39 o
   8   3   3       66.68       63.80        7.68 o
   9   3   3       17.17       19.52        6.22 o
  -9   4   3       40.82       43.69        8.08 o
  -8   4   3       25.10       30.75        6.91 o
  -7   4   3       28.13       33.86        3.51 o
  -6   4   3       48.54       47.10        4.19 o
  -5   4   3      312.23      349.30        6.34 o
  -4   4   3      261.41      309.30        7.11 o
  -3   4   3      196.94      175.71        4.42 o
  -2   4   3     5054.66     4954.61       40.31 o
  -1   4   3     6921.91     6580.74       54.24 o
   0   4   3      386.28      326.20        4.63 o
   1   4   3      905.96      874.00        7.19 o
   2   4   3        6.63       13.59        0.97 o
   3   4   3     2002.45     1960.52       17.56 o
   4   4   3       64.38       71.77        2.44 o
   5   4   3      244.35      241.03        6.14 o
   6   4   3      297.63      310.60       12.23 o
   7   4   3       30.25       34.52        5.25 o
   8   4   3       -0.55       12.55        3.10 o
   9   4   3       11.44       16.59        5.61 o
  -9   5   3       21.76        8.47        7.63 o
  -8   5   3      138.40      136.52       11.31 o
  -7   5   3      107.98      110.49        6.05 o
  -6   5   3        0.18        4.39        3.37 o
  -5   5   3        3.22        1.48        2.95 o
  -4   5   3        4.57        2.68        2.82 o
  -3   5   3      263.52      267.61        6.96 o
  -2   5   3      276.49      246.66        4.51 o
  -1   5   3     1349.84     1414.16       11.21 o
   0   5   3       96.91       67.08        3.01 o
   1   5   3      946.69     1004.29        8.23 o
   2   5   3      474.74      419.24        5.33 o
   3   5   3       18.12       16.08        1.33 o
   4   5   3        1.16        2.20        1.68 o
   5   5   3        6.80        6.34        2.07 o
   6   5   3       24.05       24.73        4.84 o
   7   5   3      122.37      115.74        8.87 o
   8   5   3      183.83      181.15       11.54 o
   9   5   3       55.07       52.37        5.58 o
  -8   6   3      242.47      225.19       14.51 o
  -7   6   3       27.84       26.03        4.07 o
  -6   6   3       24.10       17.02        3.52 o
  -5   6   3       34.43       33.78        3.69 o
  -4   6   3        4.80        1.89        2.73 o
  -3   6   3      161.12      170.85        5.66 o
  -2   6   3       10.06        5.30        1.79 o
  -1   6   3       42.63       25.82        1.54 o
   0   6   3      223.55      246.02        6.64 o
   1   6   3     2078.79     2210.44       22.63 o
   2   6   3      784.96      838.42        8.44 o
   3   6   3      189.18      172.96        3.84 o
   4   6   3      105.03      108.13        3.70 o
   5   6   3       -0.48        0.13        2.02 o
   6   6   3       50.45       57.36        4.18 o
   7   6   3       12.67       11.31        3.47 o
   8   6   3       34.89       30.06        4.68 o
   9   6   3      273.85      287.12       15.23 o
  -8   7   3       -0.50        3.98        3.86 o
  -7   7   3      541.92      545.03       14.20 o
  -6   7   3       42.71       37.21        4.51 o
  -5   7   3        1.25        0.61        2.69 o
  -4   7   3       70.66       83.69        4.50 o
  -3   7   3        1.20        2.80        2.83 o
  -2   7   3       11.22        8.40        1.28 o
  -1   7   3       19.28       11.36        4.72 o
   0   7   3      689.32      684.59       18.93 o
   1   7   3      291.90      280.29        7.86 o
   2   7   3     1896.81     1982.85       20.26 o
   3   7   3        3.85        6.56        1.50 o
   4   7   3       74.44       74.70        3.35 o
   5   7   3       11.86       11.58        3.01 o
   6   7   3        5.79        3.33        2.73 o
   7   7   3       21.22       19.65        3.96 o
   8   7   3       32.07       42.30        7.26 o
  -7   8   3       37.07       39.64        6.28 o
  -6   8   3       34.56       26.20        4.21 o
  -5   8   3      175.32      158.32        7.29 o
  -4   8   3      167.86      154.61        6.71 o
  -3   8   3        5.33        9.09        2.61 o
  -2   8   3      229.95      242.28       11.45 o
  -1   8   3      331.42      340.68       13.74 o
   0   8   3      456.24      446.13       15.64 o
   1   8   3       29.92       33.20        3.52 o
   2   8   3      961.21      967.85       17.18 o
   3   8   3      141.81      154.94        6.08 o
   4   8   3      814.90      833.27       15.76 o
   5   8   3      104.51       99.75        8.89 o
   6   8   3        8.78        9.62        5.46 o
   7   8   3      187.28      161.05       13.06 o
  -7   9   3       32.53       28.54        6.80 o
  -6   9   3      343.45      369.32       16.53 o
  -5   9   3       22.41       13.87        5.60 o
  -4   9   3        2.62        9.10        3.97 o
  -3   9   3       -1.78        0.04        4.07 o
  -2   9   3       53.82       43.78        6.78 o
  -1   9   3      434.03      442.72       16.47 o
   0   9   3       -2.88        2.10        3.73 o
   1   9   3      151.24      178.66        9.16 o
   2   9   3        1.10        1.10        2.74 o
   3   9   3       -1.51        2.29        3.03 o
   4   9   3        4.77        0.16        2.79 o
   5   9   3        7.98        1.67        5.43 o
   6   9   3        2.82        2.06        5.74 o
   7   9   3       -5.63        2.48        6.00 o
  -5  10   3      461.76      437.83       19.84 o
  -4  10   3       94.58       89.96        9.45 o
  -3  10   3       26.91       26.02        6.45 o
  -2  10   3       10.56        6.75        4.42 o
  -1  10   3       -2.90        0.05        4.34 o
   0  10   3      183.56      163.81       10.94 o
   1  10   3      116.55      109.59        8.85 o
   2  10   3       93.47       91.39        5.77 o
   3  10   3      180.35      189.24        7.67 o
   4  10   3      313.42      308.88       10.07 o
   5  10   3      106.85      105.26       10.07 o
   6  10   3       24.86       15.72        7.18 o
  -4  11   3       51.35       48.02        8.20 o
  -3  11   3       24.39       32.13        5.53 o
  -2  11   3       28.31       16.03        7.08 o
  -1  11   3      136.09      145.42       10.23 o
   0  11   3        1.25        5.60        3.94 o
   1  11   3       48.06       40.07        6.38 o
   2  11   3      329.09      342.25       14.93 o
   3  11   3        3.98        5.12        3.18 o
   4  11   3       15.16       12.05        5.81 o
   5  11   3       -1.33        0.45        5.39 o
  -2  12   3      136.61      108.95       11.57 o
  -1  12   3       22.04       23.25        6.16 o
   0  12   3        0.45        0.00        3.63 o
   1  12   3       15.49        7.01        5.33 o
   2  12   3      112.57      126.29        9.01 o
   3  12   3       32.26       43.32        4.61 o
   4  12   3       -1.09        0.34        5.77 o
   1  13   3        6.34        0.00        4.48 o
   2  13   3       23.44       34.75        5.50 o
  -2 -12   4       93.58      100.25        8.63 o
  -1 -12   4        2.96        9.85        4.63 o
   0 -12   4      241.13      233.96       14.04 o
   1 -12   4       77.23       60.06        9.19 o
  -4 -11   4       73.96       75.68        8.05 o
  -3 -11   4       43.26       31.09        7.25 o
  -2 -11   4       10.17        8.26        3.47 o
  -1 -11   4       -0.31        0.06        3.00 o
   0 -11   4       15.72       16.76        4.00 o
   1 -11   4      141.64      132.65        7.67 o
   2 -11   4       63.09       56.80        5.74 o
   3 -11   4       40.01       32.35        5.05 o
   4 -11   4       22.04       21.85        5.89 o
  -5 -10   4       28.37       40.82        8.27 o
  -4 -10   4       85.02       81.84        6.33 o
  -3 -10   4       42.81       53.62        3.82 o
  -2 -10   4       16.20       14.28        3.36 o
  -1 -10   4       58.70       66.74        4.83 o
   0 -10   4      271.08      265.15        9.73 o
   1 -10   4        9.20        9.42        3.59 o
   2 -10   4        2.52        0.12        3.35 o
   3 -10   4        1.03        0.51        3.59 o
   4 -10   4      136.56      130.87        7.53 o
   5 -10   4       20.62       14.75        6.55 o
  -6  -9   4        5.52        3.55        5.38 o
  -5  -9   4      136.69      131.49        7.52 o
  -4  -9   4       43.06       47.29        4.67 o
  -3  -9   4       45.81       39.06        3.70 o
  -2  -9   4       29.06       30.03        3.84 o
  -1  -9   4      300.99      290.06        9.57 o
   0  -9   4        0.92        0.01        1.58 o
   1  -9   4       41.41       37.61        4.42 o
   2  -9   4      476.72      457.83       12.89 o
   3  -9   4       20.31       17.73        4.20 o
   4  -9   4      285.85      276.81       10.18 o
   5  -9   4       15.82        5.36        3.71 o
   6  -9   4       35.84       24.16        7.26 o
  -7  -8   4       76.56       59.97       10.02 o
  -6  -8   4        9.57        6.61        5.13 o
  -5  -8   4       84.97       83.60        4.52 o
  -4  -8   4        3.98        7.11        2.55 o
  -3  -8   4       44.15       41.89        2.83 o
  -2  -8   4      181.76      172.78        4.76 o
  -1  -8   4       38.03       43.88        2.87 o
   0  -8   4     2202.00     2189.73       24.79 o
   1  -8   4     1366.33     1330.45       17.41 o
   2  -8   4      211.22      211.58        5.91 o
   3  -8   4        5.91        4.64        2.32 o
   4  -8   4       11.59       10.40        2.69 o
   5  -8   4       82.56       76.95        4.30 o
   6  -8   4        1.77        2.31        2.95 o
   7  -8   4       71.31       66.17        8.51 o
  -7  -7   4      308.31      286.29       11.23 o
  -6  -7   4        8.24        8.48        2.76 o
  -5  -7   4        3.78        4.92        2.71 o
  -4  -7   4      153.22      149.11        4.37 o
  -3  -7   4        4.79        1.38        2.11 o
  -2  -7   4      411.29      405.50        6.93 o
  -1  -7   4      113.11      105.04        3.23 o
   0  -7   4      285.40      271.18        5.05 o
   1  -7   4        3.29        0.63        1.39 o
   2  -7   4        2.86        2.37        2.26 o
   3  -7   4      425.58      403.65        8.53 o
   4  -7   4      532.03      506.96        9.96 o
   5  -7   4       31.94       34.25        3.05 o
   6  -7   4       31.25       28.05        3.06 o
   7  -7   4        0.94        8.24        1.63 o
   8  -7   4       21.91       15.70        4.33 o
  -9  -6   4       44.08       35.14        8.31 o
  -8  -6   4      141.58      134.07        8.24 o
  -7  -6   4       74.68       67.17        6.14 o
  -6  -6   4      532.79      514.66       10.53 o
  -5  -6   4       48.79       50.80        3.44 o
  -4  -6   4      192.05      184.50        4.63 o
  -3  -6   4       24.58       27.41        2.31 o
  -2  -6   4      453.78      458.70        6.01 o
  -1  -6   4      139.68      171.38        3.33 o
   0  -6   4       79.35       90.25        2.69 o
   1  -6   4      766.52      801.39        8.57 o
   2  -6   4      656.41      661.41       11.91 o
   3  -6   4      534.85      535.97       10.87 o
   4  -6   4      500.05      486.86        9.29 o
   5  -6   4      328.13      328.91        7.54 o
   6  -6   4        8.88        8.66        2.35 o
   7  -6   4      159.01      155.57        7.48 o
   8  -6   4       13.76       19.00        3.64 o
   9  -6   4       24.71       18.50        6.88 o
  -9  -5   4        4.87        0.97        6.82 o
  -8  -5   4        1.13        1.94        4.04 o
  -7  -5   4       13.95        5.42        3.77 o
  -6  -5   4       25.12       25.18        2.92 o
  -5  -5   4        1.01        0.06        2.45 o
  -4  -5   4      340.12      361.63        5.83 o
  -3  -5   4      129.75      138.38        3.55 o
  -2  -5   4        9.09        9.50        1.50 o
  -1  -5   4      481.71      522.30        6.54 o
   0  -5   4      211.16      229.49        4.35 o
   1  -5   4      559.89      537.91        7.91 o
   2  -5   4       66.49       74.31        2.66 o
   3  -5   4        5.59        3.21        2.33 o
   4  -5   4       -1.01        1.64        2.39 o
   5  -5   4      151.33      160.14        5.81 o
   6  -5   4      778.65      776.37       12.36 o
   7  -5   4      205.62      202.52        8.17 o
   8  -5   4       95.08       95.01        6.22 o
   9  -5   4       50.67       36.14        7.92 o
  -9  -4   4      139.97      142.01        8.49 o
  -8  -4   4       45.39       39.60        5.23 o
  -7  -4   4       59.75       56.61        5.37 o
  -6  -4   4       21.80       19.64        2.71 o
  -5  -4   4       79.89       82.58        3.88 o
  -4  -4   4      191.44      204.30        4.04 o
  -3  -4   4      930.69      916.10       10.25 o
  -2  -4   4      305.43      273.35        5.00 o
  -1  -4   4        0.75        0.31        0.92 o
   0  -4   4     1510.73     1639.37       15.98 o
   1  -4   4     1876.31     1854.43       19.28 o
   2  -4   4       27.07       31.32        1.64 o
   3  -4   4     1880.23     1937.64       24.84 o
   4  -4   4     2101.59     1999.34       27.81 o
   5  -4   4      415.79      411.99        9.40 o
   6  -4   4      235.22      255.72        7.08 o
   7  -4   4       93.93       94.06        5.69 o
   8  -4   4      239.07      231.62        8.95 o
   9  -4   4       19.19        7.21        6.58 o
  -9  -3   4        7.72        0.02        4.37 o
  -8  -3   4       14.09       13.46        4.39 o
  -7  -3   4      147.58      136.33        7.27 o
  -6  -3   4      135.54      139.26        4.75 o
  -5  -3   4       47.18       55.96        3.01 o
  -4  -3   4       90.87       93.87        3.53 o
  -3  -3   4     1653.78     1659.79       18.34 o
  -2  -3   4     3862.38     3634.14       46.92 o
  -1  -3   4      550.01      520.52        7.54 o
   0  -3   4      915.51      887.35       12.47 o
   1  -3   4      269.84      275.85        5.38 o
   2  -3   4        4.20        4.60        1.23 o
   3  -3   4     2418.28     2213.55       43.00 o
   4  -3   4      102.08       94.29        4.09 o
   5  -3   4       14.80       13.50        2.60 o
   6  -3   4       39.76       40.99        3.38 o
   7  -3   4      102.28      105.13        5.60 o
   8  -3   4       40.58       46.73        4.10 o
   9  -3   4      179.98      178.75       12.55 o
  -9  -2   4        0.52        0.49        2.95 o
  -8  -2   4        3.06        3.16        3.66 o
  -7  -2   4      167.87      167.53        7.64 o
  -6  -2   4      538.40      529.44        9.22 o
  -5  -2   4     1243.25     1218.25       15.45 o
  -4  -2   4      881.41      862.69       11.52 o
  -3  -2   4      366.17      348.84        8.13 o
  -2  -2   4      239.98      211.32        4.04 o
  -1  -2   4     2608.27     2471.64       21.92 o
   0  -2   4      235.72      210.73        4.00 o
   1  -2   4      857.92      871.15       11.79 o
   2  -2   4     1429.43     1313.56       18.68 o
   3  -2   4      275.71      300.12        9.15 o
   4  -2   4       50.10       60.26        4.88 o
   5  -2   4     1007.42      954.78       15.49 o
   6  -2   4      101.04      101.64        4.35 o
   7  -2   4      498.37      507.43       18.14 o
   8  -2   4       -1.96        7.75        5.54 o
   9  -2   4       93.99       84.54        9.54 o
 -10  -1   4       38.95       41.50        7.11 o
  -9  -1   4      -10.46        0.54        7.15 o
  -8  -1   4       61.14       65.49        8.14 o
  -7  -1   4       14.73        0.60        6.03 o
  -6  -1   4       12.59        0.98        6.25 o
  -5  -1   4      148.11      155.59        5.05 o
  -4  -1   4     2548.73     2495.26       47.24 o
  -3  -1   4        9.95        6.92        1.72 o
  -2  -1   4        2.64        0.34        1.59 o
  -1  -1   4     8110.95     8160.24       62.31 o
   0  -1   4     4242.15     4215.53       47.15 o
   1  -1   4      615.59      650.29        9.06 o
   2  -1   4      582.64      603.57        9.35 o
   3  -1   4     4969.34     4725.04       80.57 o
   4  -1   4      450.64      432.68       13.35 o
   5  -1   4      449.49      424.06       14.64 o
   6  -1   4      217.82      221.42        6.00 o
   7  -1   4       38.74       40.25        5.90 o
   8  -1   4        8.06        1.85        5.34 o
   9  -1   4       35.50       23.07        7.48 o
  -9   0   4        1.29        0.59        6.41 o
  -8   0   4       -3.53        1.70        5.83 o
  -7   0   4        9.60       11.78        5.77 o
  -6   0   4       20.49       20.37        5.71 o
  -5   0   4      179.50      155.10        9.65 o
  -4   0   4      395.96      425.76       13.20 o
  -3   0   4      342.37      382.64        6.65 o
  -2   0   4       76.77       77.83        2.31 o
  -1   0   4        2.67        2.29        1.26 o
   0   0   4      884.38      951.11       16.42 o
   1   0   4     5660.76     5636.22       87.59 o
   2   0   4      970.91     1023.12       19.00 o
   3   0   4      281.52      294.86        9.08 o
   4   0   4      202.30      190.27        8.42 o
   5   0   4      105.79       98.88        7.12 o
   6   0   4       27.16       31.19        5.24 o
   7   0   4       18.26       16.56        5.44 o
   8   0   4       31.01       41.10        6.27 o
   9   0   4      122.76      131.11       10.50 o
  -9   1   4       -4.48        0.20        6.17 o
  -8   1   4       82.66       84.56        8.63 o
  -7   1   4      280.64      302.50       14.10 o
  -6   1   4      120.55      125.00        5.13 o
  -5   1   4        2.37        2.40        1.53 o
  -4   1   4     8611.87     8554.34       76.89 o
  -3   1   4     1985.93     1980.65       19.86 o
  -2   1   4     1148.11     1046.81       10.72 o
  -1   1   4    13327.28    13057.73       89.36 o
   0   1   4      140.15      156.12        3.29 o
   1   1   4     2547.10     2525.81       29.26 o
   2   1   4       94.12       92.26        3.13 o
   3   1   4       -0.81        7.97        1.47 o
   4   1   4      587.73      561.49       15.46 o
   5   1   4     1348.42     1315.34       18.62 o
   6   1   4      108.06      118.79        4.23 o
   7   1   4      202.79      224.33       11.22 o
   8   1   4       18.82       12.03        5.95 o
   9   1   4        9.79        2.37        5.32 o
  -9   2   4        4.04        0.02        6.87 o
  -8   2   4       -7.44        0.49        6.16 o
  -7   2   4       16.18       15.23        6.24 o
  -6   2   4       55.01       49.88        4.09 o
  -5   2   4       89.78       78.94        2.62 o
  -4   2   4       79.07       76.94        2.38 o
  -3   2   4       51.95       44.53        1.97 o
  -2   2   4       80.52       63.07        2.21 o
  -1   2   4       43.54       34.55        1.64 o
   0   2   4     4162.36     4174.24       32.04 o
   1   2   4       -0.06        0.50        1.90 o
   2   2   4      332.46      373.58        4.88 o
   3   2   4     1680.10     1742.31       17.15 o
   4   2   4      166.64      145.26        4.65 o
   5   2   4       77.83       88.36        2.66 o
   6   2   4       24.19       29.35        1.92 o
   7   2   4       32.30       42.13        5.71 o
   8   2   4       28.17       26.01        5.69 o
   9   2   4       37.28       26.61        6.56 o
  -9   3   4       45.99       31.20        8.62 o
  -8   3   4      628.79      590.19       23.30 o
  -7   3   4       26.91       19.70        6.67 o
  -6   3   4      121.43      114.43        5.62 o
  -5   3   4      468.71      435.80        7.70 o
  -4   3   4       11.33        5.89        1.50 o
  -3   3   4       77.97       92.62        2.83 o
  -2   3   4      191.37      146.64        3.44 o
  -1   3   4     6686.51     6878.20       46.50 o
   0   3   4      913.65      847.54        8.29 o
   1   3   4     1825.44     1946.92       12.72 o
   2   3   4     3922.70     3912.72       28.12 o
   3   3   4      381.90      360.26        5.06 o
   4   3   4       54.38       47.63        1.84 o
   5   3   4      755.55      726.49        8.37 o
   6   3   4        0.05        0.04        9.10 o
   7   3   4      113.07      105.14        8.46 o
   8   3   4       37.21       29.99        6.75 o
   9   3   4      109.13       84.64       10.25 o
  -9   4   4        0.56        3.40        4.04 o
  -8   4   4      -13.08        0.01        7.06 o
  -7   4   4       67.75       75.05        4.94 o
  -6   4   4       33.94       38.41        3.90 o
  -5   4   4      249.52      256.49        7.57 o
  -4   4   4       15.16       22.64        2.10 o
  -3   4   4      681.31      686.21        9.51 o
  -2   4   4       32.11       47.42        1.80 o
  -1   4   4      286.11      285.14        3.62 o
   0   4   4       36.75       36.23        1.24 o
   1   4   4       86.40       86.22        2.23 o
   2   4   4      396.03      399.05        4.21 o
   3   4   4     1477.72     1463.52       13.82 o
   4   4   4       68.09       67.62        2.57 o
   5   4   4        2.23        0.33        1.49 o
   6   4   4       61.75       56.47        6.30 o
   7   4   4       14.19        9.33        4.90 o
   8   4   4        8.90        2.67        5.13 o
   9   4   4       12.44        3.23        5.90 o
  -9   5   4      112.06      120.87       11.31 o
  -8   5   4       22.44       14.46        7.24 o
  -7   5   4        4.28        1.33        3.20 o
  -6   5   4       30.23       23.68        3.76 o
  -5   5   4      405.33      407.46       10.25 o
  -4   5   4      283.92      273.78        7.87 o
  -3   5   4      347.32      332.78        6.57 o
  -2   5   4     1222.29     1077.37       12.35 o
  -1   5   4     2675.88     2622.88       20.26 o
   0   5   4     1000.74      906.25        8.43 o
   1   5   4        4.86        2.05        1.07 o
   2   5   4       18.58       26.68        1.29 o
   3   5   4      907.82      880.48        8.87 o
   4   5   4      685.98      695.75       10.15 o
   5   5   4      427.26      452.06       13.48 o
   6   5   4       52.60       54.04        6.00 o
   7   5   4       -1.61        0.15        4.10 o
   8   5   4      136.34      133.22        9.77 o
   9   5   4       19.57       30.06        5.70 o
  -8   6   4        7.36       13.51        5.22 o
  -7   6   4       16.28       30.25        3.61 o
  -6   6   4        7.56        5.41        3.16 o
  -5   6   4       69.44       76.15        4.75 o
  -4   6   4       -2.18        0.02        2.82 o
  -3   6   4       91.83       88.25        4.52 o
  -2   6   4      386.30      404.23        5.13 o
  -1   6   4       30.15       28.38        1.47 o
   0   6   4      256.87      272.25        5.04 o
   1   6   4       85.05       97.13        3.35 o
   2   6   4     1658.74     1703.09       13.90 o
   3   6   4        1.69        0.02        1.26 o
   4   6   4      231.16      227.07        5.37 o
   5   6   4      142.43      151.14        5.93 o
   6   6   4      219.14      220.28        7.87 o
   7   6   4       19.33       24.19        3.61 o
   8   6   4        0.57        7.09        2.23 o
   9   6   4       88.40      103.40        8.86 o
  -8   7   4       17.11        3.22        7.04 o
  -7   7   4      218.19      213.99        8.73 o
  -6   7   4       17.05       13.24        3.55 o
  -5   7   4       69.14       76.99        4.91 o
  -4   7   4       60.03       52.68        4.36 o
  -3   7   4       67.41       66.51        4.26 o
  -2   7   4      286.94      259.49        5.43 o
  -1   7   4       57.08       60.66        2.90 o
   0   7   4       -0.81        0.44        1.52 o
   1   7   4      527.97      570.11        9.12 o
   2   7   4      186.40      202.45        3.42 o
   3   7   4     1254.84     1236.51       12.88 o
   4   7   4       35.72       33.00        2.61 o
   5   7   4       26.04       26.27        3.44 o
   6   7   4      125.32      116.63        6.23 o
   7   7   4        0.21        0.21        3.23 o
   8   7   4       45.50       44.42        7.42 o
  -7   8   4      124.81      117.50        9.79 o
  -6   8   4       19.08       16.42        3.71 o
  -5   8   4      307.21      293.94        9.59 o
  -4   8   4       74.06       70.34        4.81 o
  -3   8   4      230.64      241.90        7.28 o
  -2   8   4      798.31      833.08       22.82 o
  -1   8   4       42.02       50.27        6.06 o
   0   8   4      566.87      588.59       17.79 o
   1   8   4       99.83       79.53        5.16 o
   2   8   4      110.74      133.22        5.51 o
   3   8   4       58.41       70.78        4.32 o
   4   8   4       63.01       68.96        4.27 o
   5   8   4        3.58        3.67        5.14 o
   6   8   4       13.89       23.60        4.77 o
   7   8   4      134.14      123.17       11.26 o
  -7   9   4       11.63        6.81        4.94 o
  -6   9   4       35.10       24.05        6.48 o
  -5   9   4       52.06       70.97        6.92 o
  -4   9   4      130.85      128.89       10.07 o
  -3   9   4       12.42       16.62        4.41 o
  -2   9   4       67.99       67.05        7.52 o
  -1   9   4      121.81      131.50        8.71 o
   0   9   4      456.61      438.58       16.54 o
   1   9   4      728.89      776.03       21.29 o
   2   9   4      133.12      155.51        6.22 o
   3   9   4       41.56       33.75        4.06 o
   4   9   4       50.73       46.22        4.28 o
   5   9   4      144.83      144.87       10.79 o
   6   9   4       65.86       70.14        8.06 o
   7   9   4        6.27        0.37        6.08 o
  -5  10   4        6.07        6.06        4.54 o
  -4  10   4       25.86       33.94        5.91 o
  -3  10   4       14.44       17.18        5.30 o
  -2  10   4        4.89        2.40        4.35 o
  -1  10   4       23.83       37.28        5.02 o
   0  10   4      280.99      276.36       13.36 o
   1  10   4      111.19       89.52        8.79 o
   2  10   4       43.57       49.31        4.31 o
   3  10   4       -2.04        0.48        3.06 o
   4  10   4       53.40       64.13        4.65 o
   5  10   4       34.85       43.44        6.51 o
   6  10   4       69.11       65.68        8.76 o
  -4  11   4       -2.74        0.49        5.45 o
  -3  11   4      220.39      213.14       13.82 o
  -2  11   4        4.05       12.46        5.13 o
  -1  11   4      101.61       96.77        9.18 o
   0  11   4        0.47        0.65        3.39 o
   1  11   4      223.70      255.72       12.68 o
   2  11   4       -3.27        0.26        3.96 o
   3  11   4       54.92       59.88        4.97 o
   4  11   4       99.56       92.07        9.33 o
   5  11   4       35.73       40.16        6.94 o
  -2  12   4       62.47       50.83        8.22 o
  -1  12   4      225.12      239.04       13.75 o
   0  12   4       22.82       30.90        5.83 o
   1  12   4        6.42        8.53        4.74 o
   2  12   4       90.44       85.19        8.66 o
   3  12   4       42.67       32.43        4.82 o
   4  12   4        8.38        4.12        5.47 o
   1  13   4        7.94        2.09        4.80 o
   2  13   4        9.30        7.76        5.44 o
  -1 -12   5       24.36       25.42        5.80 o
   0 -12   5       30.60       33.24        6.77 o
  -4 -11   5       24.94       30.74        5.54 o
  -3 -11   5       16.52       13.86        5.58 o
  -2 -11   5        0.27        0.70        3.28 o
  -1 -11   5       10.84        3.46        3.70 o
   0 -11   5      169.12      157.95        8.32 o
   1 -11   5        1.87        1.30        3.36 o
   2 -11   5        6.72        7.85        3.79 o
   3 -11   5       16.17       13.13        4.01 o
   4 -11   5      131.22      115.33       10.99 o
  -5 -10   5        5.12        1.25        4.18 o
  -4 -10   5        1.48        0.72        3.62 o
  -3 -10   5        3.53        4.36        4.39 o
  -2 -10   5      113.44      116.01        6.41 o
  -1 -10   5       -1.06        2.15        3.35 o
   0 -10   5       64.33       69.49        4.99 o
   1 -10   5      207.32      192.91        8.78 o
   2 -10   5       10.60        5.72        3.83 o
   3 -10   5       26.78       20.34        4.63 o
   4 -10   5        6.59        2.90        3.50 o
   5 -10   5       66.36       54.97        8.02 o
  -5  -9   5        6.03        2.16        3.68 o
  -4  -9   5        4.22        3.98        3.36 o
  -3  -9   5       28.53       35.57        3.28 o
  -2  -9   5      290.99      304.76        9.29 o
  -1  -9   5       10.23        5.16        3.07 o
   0  -9   5       55.87       62.97        4.91 o
   1  -9   5      152.45      148.16        7.35 o
   2  -9   5       21.23       16.10        3.84 o
   3  -9   5       -0.45        4.75        2.52 o
   4  -9   5       33.30       27.10        4.58 o
   5  -9   5        1.90        4.41        3.06 o
   6  -9   5       10.85        8.95        6.06 o
  -6  -8   5       59.83       56.36        8.74 o
  -5  -8   5       10.68       13.68        3.48 o
  -4  -8   5      713.78      699.06       12.68 o
  -3  -8   5      237.28      240.03        5.68 o
  -2  -8   5      197.48      194.90        5.44 o
  -1  -8   5     1205.62     1205.46       16.00 o
   0  -8   5      245.72      256.50        6.19 o
   1  -8   5        9.35       12.42        1.90 o
   2  -8   5       12.54       10.24        2.39 o
   3  -8   5      423.35      416.67        8.94 o
   4  -8   5       -1.56        0.00        2.30 o
   5  -8   5       -3.50        6.01        2.68 o
   6  -8   5       12.63       10.01        3.52 o
   7  -8   5       -1.37        1.87        5.11 o
  -7  -7   5        4.09       17.03        3.99 o
  -6  -7   5       11.06       15.99        3.81 o
  -5  -7   5        0.04        2.86        6.37 o
  -4  -7   5       23.70       23.47        2.40 o
  -3  -7   5        1.37        1.62        2.04 o
  -2  -7   5        1.40        0.13        1.98 o
  -1  -7   5      463.41      460.82        6.86 o
   0  -7   5        3.62        1.47        2.19 o
   1  -7   5       47.00       48.85        2.49 o
   2  -7   5       92.13       87.10        4.16 o
   3  -7   5      181.45      184.85        5.55 o
   4  -7   5       34.18       35.06        3.07 o
   5  -7   5      137.99      133.69        5.22 o
   6  -7   5       25.72       17.82        3.12 o
   7  -7   5       56.31       63.96        5.19 o
   8  -7   5        5.25        4.76        3.81 o
  -8  -6   5      227.03      229.11       10.26 o
  -7  -6   5       63.55       58.29        5.89 o
  -6  -6   5        3.87        1.69        2.51 o
  -5  -6   5       -0.05        1.27        5.02 o
  -4  -6   5      226.06      227.79        5.14 o
  -3  -6   5        6.10       10.10        2.03 o
  -2  -6   5       -0.25        0.03        1.90 o
  -1  -6   5      155.81      160.45        4.11 o
   0  -6   5      184.56      199.71        4.52 o
   1  -6   5       99.53      116.34        3.37 o
   2  -6   5      750.64      755.35       10.60 o
   3  -6   5      125.39      125.92        5.24 o
   4  -6   5       23.22       19.09        3.17 o
   5  -6   5      494.09      472.79        9.63 o
   6  -6   5      432.70      427.19        9.23 o
   7  -6   5       18.94       12.99        3.91 o
   8  -6   5        8.06        1.28        3.71 o
  -9  -5   5       -9.21        0.61        6.68 o
  -8  -5   5       54.23       67.27        5.87 o
  -7  -5   5       11.83        7.80        4.04 o
  -6  -5   5       68.92       67.83        3.87 o
  -5  -5   5       26.10       19.94        2.97 o
  -4  -5   5       -1.65        1.02        1.97 o
  -3  -5   5      395.44      390.71        6.38 o
  -2  -5   5      341.58      378.23        6.86 o
  -1  -5   5      443.93      424.23        6.42 o
   0  -5   5       72.95       72.95        2.82 o
   1  -5   5       81.15       59.10        2.90 o
   2  -5   5       65.29       47.95        2.79 o
   3  -5   5      280.89      288.71        7.27 o
   4  -5   5      152.45      169.94        5.51 o
   5  -5   5       11.50       12.64        2.63 o
   6  -5   5       26.97       28.08        3.15 o
   7  -5   5      604.82      584.70       14.62 o
   8  -5   5       60.04       63.08        5.34 o
   9  -5   5       12.46       16.69        6.31 o
  -9  -4   5       30.27       29.11        5.40 o
  -8  -4   5       29.99       32.30        4.48 o
  -7  -4   5       41.51       42.53        4.82 o
  -6  -4   5       45.10       45.77        3.42 o
  -5  -4   5      303.84      295.24        7.09 o
  -4  -4   5      886.10      905.05       10.31 o
  -3  -4   5      145.93      161.62        4.40 o
  -2  -4   5       12.52       26.37        2.20 o
  -1  -4   5     1824.17     1881.56       19.56 o
   0  -4   5      858.67      830.33       12.54 o
   1  -4   5      248.24      226.61        5.53 o
   2  -4   5       89.66       88.89        5.08 o
   3  -4   5        2.89        2.80        1.93 o
   4  -4   5      728.47      655.10       12.91 o
   5  -4   5      158.61      157.18        5.81 o
   6  -4   5        8.25        7.20        2.65 o
   7  -4   5      112.10      123.27        6.15 o
   8  -4   5       35.84       38.11        4.06 o
   9  -4   5      118.38      130.14       10.81 o
  -9  -3   5       22.88       17.87        5.07 o
  -8  -3   5      255.80      256.71       10.12 o
  -7  -3   5      100.18       98.31        6.53 o
  -6  -3   5        5.27        2.57        2.48 o
  -5  -3   5      406.74      391.10        7.91 o
  -4  -3   5       30.56       25.61        2.04 o
  -3  -3   5      140.72      142.55        5.32 o
  -2  -3   5       43.17       29.02        3.48 o
  -1  -3   5      500.83      453.12        7.40 o
   0  -3   5      338.85      367.63        6.47 o
   1  -3   5     1877.90     1652.78       23.37 o
   2  -3   5     2183.41     2179.17       38.42 o
   3  -3   5      418.80      331.15       12.17 o
   4  -3   5      603.38      617.25       16.50 o
   5  -3   5      949.68      926.64       15.51 o
   6  -3   5      298.70      308.74        7.93 o
   7  -3   5       79.16       78.10        7.85 o
   8  -3   5        0.48        2.28        2.09 o
   9  -3   5        9.54       15.07        5.94 o
  -9  -2   5        1.33        0.15        4.03 o
  -8  -2   5        2.90        2.64        3.81 o
  -7  -2   5       86.82       85.41        5.85 o
  -6  -2   5      345.76      358.00        7.35 o
  -5  -2   5       28.32       26.10        2.73 o
  -4  -2   5     3031.99     2956.33       38.77 o
  -3  -2   5       56.78       60.19        3.70 o
  -2  -2   5     1188.26     1190.68       17.10 o
  -1  -2   5     2597.30     2557.28       19.81 o
   0  -2   5       25.44       23.05        1.80 o
   1  -2   5      186.56      210.60        4.55 o
   2  -2   5      332.17      387.91        6.77 o
   3  -2   5      277.41      329.12        9.47 o
   4  -2   5        5.88        2.25        3.49 o
   5  -2   5        0.19        0.60        4.46 o
   6  -2   5      526.33      542.60       10.72 o
   7  -2   5       15.24       15.25        4.32 o
   8  -2   5        7.95        0.18        5.16 o
   9  -2   5       26.46       22.10        6.27 o
 -10  -1   5       -1.84        0.07        4.82 o
  -9  -1   5       15.39       13.41        4.18 o
  -8  -1   5        5.57        4.53        3.54 o
  -7  -1   5      136.14      133.88        6.97 o
  -6  -1   5      642.58      666.20       14.08 o
  -5  -1   5      583.89      652.58       12.44 o
  -4  -1   5      959.08      894.66       15.03 o
  -3  -1   5        3.86        2.65        1.67 o
  -2  -1   5     2441.72     2651.66       30.56 o
  -1  -1   5     1031.49     1037.63        8.99 o
   0  -1   5     1013.76     1066.66       13.73 o
   1  -1   5     9311.79     9248.72      100.85 o
   2  -1   5      320.58      311.56        6.53 o
   3  -1   5     1105.23     1152.09       22.94 o
   4  -1   5        2.22        0.14        3.37 o
   5  -1   5      162.14      164.27        8.52 o
   6  -1   5        1.92        3.68        2.33 o
   7  -1   5        3.76        6.07        4.34 o
   8  -1   5        7.52        9.37        5.08 o
   9  -1   5       18.69       10.81        5.78 o
 -10   0   5       21.03       21.00        5.46 o
  -9   0   5       57.84       48.82        8.90 o
  -8   0   5      263.76      251.58       14.89 o
  -7   0   5       81.20       86.66        8.43 o
  -6   0   5       69.54       71.52        8.06 o
  -5   0   5      514.85      510.49       17.10 o
  -4   0   5       19.27       12.58        2.68 o
  -3   0   5     1061.08     1109.86       12.21 o
  -2   0   5      427.38      458.50        6.05 o
  -1   0   5     9735.88     9698.66       85.47 o
   0   0   5    10365.28    10242.60      157.81 o
   1   0   5     1118.87     1045.35       20.84 o
   2   0   5     1999.90     2033.96       35.11 o
   3   0   5      920.94     1002.98       19.81 o
   4   0   5        1.98        1.90        3.37 o
   5   0   5      162.08      144.96        8.50 o
   6   0   5       12.54       13.48        4.58 o
   7   0   5      189.17      203.08       10.86 o
   8   0   5       16.11       18.40        5.24 o
   9   0   5      192.82      187.78       12.94 o
  -9   1   5       26.17       11.80        8.13 o
  -8   1   5       28.84       26.00        7.28 o
  -7   1   5       67.53       73.16        8.32 o
  -6   1   5      865.59      823.91       15.06 o
  -5   1   5      498.83      497.05        7.58 o
  -4   1   5     1232.52     1221.67       13.99 o
  -3   1   5        2.23        0.17        1.65 o
  -2   1   5      364.31      387.15        4.23 o
  -1   1   5     2938.22     2710.33       23.65 o
   0   1   5       31.31       31.77        2.20 o
   1   1   5      932.88      976.59       12.55 o
   2   1   5      515.30      487.82        8.59 o
   3   1   5       35.44       53.45        3.68 o
   4   1   5        6.73       11.36        3.09 o
   5   1   5      146.77      155.52        8.01 o
   6   1   5       94.80       89.31        4.26 o
   7   1   5       19.74       21.22        4.88 o
   8   1   5      125.10      117.61        9.75 o
   9   1   5        5.59       10.09        4.75 o
  -9   2   5       19.74       28.30        7.34 o
  -8   2   5       25.95       21.80        6.38 o
  -7   2   5       13.39        8.59        5.41 o
  -6   2   5      204.06      211.76        7.01 o
  -5   2   5      333.67      346.41        6.17 o
  -4   2   5     1519.93     1544.06       14.47 o
  -3   2   5        5.99        1.03        1.69 o
  -2   2   5     3309.07     3281.34       27.47 o
  -1   2   5      190.18      184.58        3.22 o
   0   2   5       91.51       94.95        2.43 o
   1   2   5       83.04       89.78        2.27 o
   2   2   5     2046.77     2059.51       20.36 o
   3   2   5     1928.25     1837.17       34.94 o
   4   2   5       10.01        5.98        1.87 o
   5   2   5     2135.34     2054.27       27.63 o
   6   2   5      786.17      734.19       13.38 o
   7   2   5        2.40        1.06        4.63 o
   8   2   5      529.35      515.14       19.69 o
   9   2   5       -9.37        1.00        5.94 o
  -9   3   5        4.17       16.40        6.83 o
  -8   3   5        6.76        0.12        5.56 o
  -7   3   5      252.06      232.55       13.65 o
  -6   3   5       29.04       30.36        3.49 o
  -5   3   5       10.79       22.88        1.63 o
  -4   3   5      581.05      600.40        8.71 o
  -3   3   5     2195.12     2176.62       22.77 o
  -2   3   5        6.40       11.46        1.33 o
  -1   3   5      242.50      272.13        3.78 o
   0   3   5      192.67      188.00        2.88 o
   1   3   5       70.47       73.84        1.76 o
   2   3   5     5906.12     5555.80       53.71 o
   3   3   5      232.47      212.58        4.45 o
   4   3   5       90.87       87.48        2.85 o
   5   3   5      675.04      656.06        7.95 o
   6   3   5       -3.37        0.27        2.29 o
   7   3   5      201.98      231.56       11.09 o
   8   3   5       34.24       33.99        6.35 o
   9   3   5        6.61        3.77        5.22 o
  -9   4   5       57.67       48.98        8.58 o
  -8   4   5       14.03       22.71        6.32 o
  -7   4   5      166.59      152.34        6.99 o
  -6   4   5      413.60      395.33       10.61 o
  -5   4   5        5.67        7.92        2.10 o
  -4   4   5      491.21      457.96        8.14 o
  -3   4   5      101.44      115.26        3.45 o
  -2   4   5      327.10      363.39        5.00 o
  -1   4   5      541.12      565.37        5.58 o
   0   4   5      515.80      488.79        5.66 o
   1   4   5     1351.11     1468.08       11.12 o
   2   4   5        2.10        0.25        1.09 o
   3   4   5      186.78      164.18        5.04 o
   4   4   5       29.40       22.98        2.57 o
   5   4   5       34.43       36.24        2.93 o
   6   4   5       10.31       12.61        4.23 o
   7   4   5       19.62       10.50        5.46 o
   8   4   5       62.81       67.03        7.37 o
   9   4   5      380.40      368.62       17.65 o
  -8   5   5       77.38       70.36        9.48 o
  -7   5   5       85.76       87.18        5.63 o
  -6   5   5        0.52        1.01        2.14 o
  -5   5   5     1136.72     1134.67       19.26 o
  -4   5   5      907.41      922.95       12.63 o
  -3   5   5      809.63      752.03       11.34 o
  -2   5   5      554.40      587.12        6.22 o
  -1   5   5      233.54      264.30        3.44 o
   0   5   5       68.59       49.30        1.69 o
   1   5   5      766.90      757.45        8.48 o
   2   5   5       37.30       39.96        1.57 o
   3   5   5       58.80       64.55        1.98 o
   4   5   5       81.76       83.16        3.88 o
   5   5   5     1450.03     1449.23       21.22 o
   6   5   5       28.96       26.57        4.75 o
   7   5   5       15.24       19.17        4.20 o
   8   5   5        5.10        1.66        4.81 o
   9   5   5       47.19       46.69        7.62 o
  -8   6   5       38.62       40.19        7.71 o
  -7   6   5        2.13        2.99        3.20 o
  -6   6   5       13.05        9.63        3.31 o
  -5   6   5       13.65       13.28        3.21 o
  -4   6   5      427.63      409.81       10.35 o
  -3   6   5       95.18       82.65        3.81 o
  -2   6   5       57.13       55.11        2.07 o
  -1   6   5       45.33       38.69        1.73 o
   0   6   5       18.40       25.89        1.26 o
   1   6   5       12.38       12.61        1.37 o
   2   6   5     1082.24     1051.55       10.10 o
   3   6   5      140.46      166.92        3.07 o
   4   6   5      533.06      544.70        8.98 o
   5   6   5      119.84      128.86        5.41 o
   6   6   5      105.16       98.20        5.68 o
   7   6   5       36.44       32.30        4.25 o
   8   6   5      109.26      102.33        6.79 o
   9   6   5      152.19      165.99       11.44 o
  -8   7   5       11.00        0.61        6.64 o
  -7   7   5       45.23       44.83        4.89 o
  -6   7   5        7.78       15.42        3.17 o
  -5   7   5      258.83      237.02        8.66 o
  -4   7   5      264.24      269.01        8.24 o
  -3   7   5       37.17       29.51        3.73 o
  -2   7   5     1416.57     1397.20       14.42 o
  -1   7   5        7.21        8.69        1.50 o
   0   7   5       89.63       88.47        5.04 o
   1   7   5     2441.02     2502.90       26.72 o
   2   7   5      743.48      765.07        7.83 o
   3   7   5       55.46       58.68        2.23 o
   4   7   5      469.02      487.48        8.36 o
   5   7   5       16.62       18.07        3.15 o
   6   7   5      197.08      214.01        7.64 o
   7   7   5       90.80       90.58        6.02 o
   8   7   5      438.37      478.90       20.05 o
  -7   8   5        9.71        7.53        4.86 o
  -6   8   5        2.28        4.18        3.34 o
  -5   8   5      110.83      109.43        5.98 o
  -4   8   5       53.68       58.81        4.31 o
  -3   8   5       -0.13        1.61        6.20 o
  -2   8   5       13.30       14.65        5.03 o
  -1   8   5        3.09        3.13        4.31 o
   0   8   5       10.66       17.75        3.27 o
   1   8   5       18.21       17.68        2.70 o
   2   8   5      117.70      134.14        5.40 o
   3   8   5       -0.97        0.27        2.00 o
   4   8   5        3.92        1.54        2.75 o
   5   8   5       38.82       38.09        6.10 o
   6   8   5      102.55       81.15        9.44 o
   7   8   5      215.38      201.25       13.64 o
  -7   9   5       -1.48        0.62        4.46 o
  -6   9   5       81.20       73.15        8.59 o
  -5   9   5       29.22       17.05        5.73 o
  -4   9   5       78.03       88.89        8.04 o
  -3   9   5        2.98        0.62        4.04 o
  -2   9   5       36.42       40.52        5.91 o
  -1   9   5      728.25      723.22       22.44 o
   0   9   5       44.47       43.88        6.38 o
   1   9   5      571.79      588.25       18.70 o
   2   9   5       90.52       98.97        5.21 o
   3   9   5      193.01      202.88        7.41 o
   4   9   5      835.95      786.87       16.85 o
   5   9   5       31.92       31.44        6.46 o
   6   9   5       28.25       21.23        6.99 o
   7   9   5      107.72      117.18       10.44 o
  -5  10   5       -2.80        0.04        4.33 o
  -4  10   5       31.29       35.33        6.29 o
  -3  10   5      105.40       91.42        9.24 o
  -2  10   5      154.63      137.05       10.51 o
  -1  10   5      197.14      228.96       11.76 o
   0  10   5        9.28       14.72        4.91 o
   1  10   5      265.64      264.99       13.03 o
   2  10   5       22.55       26.40        3.65 o
   3  10   5       -3.40        1.36        3.14 o
   4  10   5      142.32      149.36        6.80 o
   5  10   5        1.02        1.02        4.50 o
   6  10   5        5.27        6.25        4.71 o
  -4  11   5       17.80       14.09        6.20 o
  -3  11   5      144.54      132.10       11.43 o
  -2  11   5       66.71       54.23        7.69 o
  -1  11   5      129.22      132.07       10.57 o
   0  11   5        0.43       11.32        3.45 o
   1  11   5      194.02      192.47       11.77 o
   2  11   5      122.90      112.60        9.21 o
   3  11   5        6.73        5.45        3.05 o
   4  11   5       17.12       21.11        3.57 o
   5  11   5       13.22        9.54        5.20 o
  -2  12   5        6.67        7.62        5.93 o
  -1  12   5       18.20       11.43        5.83 o
   0  12   5       12.03        0.34        5.92 o
   1  12   5       24.75       28.37        5.98 o
   2  12   5       57.01       52.87        7.21 o
   3  12   5        3.90        0.51        3.30 o
   4  12   5       90.44       90.63        9.61 o
   2  13   5       31.81       30.29        6.08 o
   3  13   5       -6.42        0.13        4.28 o
  -1 -12   6       15.47       21.38        4.98 o
   0 -12   6        6.32        5.87        5.60 o
  -4 -11   6        8.87        7.93        4.62 o
  -3 -11   6       64.51       62.95        8.29 o
  -2 -11   6       -5.78        0.35        3.15 o
  -1 -11   6       -0.61        0.02        2.04 o
   0 -11   6       15.88       23.08        4.04 o
   1 -11   6       22.27       23.25        4.29 o
   2 -11   6        3.20        3.75        4.05 o
   3 -11   6       20.63       16.99        6.15 o
   4 -11   6       45.30       43.08        7.38 o
  -5 -10   6       -1.85        1.74        3.95 o
  -4 -10   6       12.42        7.58        4.11 o
  -3 -10   6        8.02        9.78        4.01 o
  -2 -10   6       37.60       37.37        4.34 o
  -1 -10   6      461.22      428.39       12.89 o
   0 -10   6       23.42       20.71        3.84 o
   1 -10   6      164.91      167.36        8.07 o
   2 -10   6       16.95       17.35        4.00 o
   3 -10   6      214.79      219.69        9.38 o
   4 -10   6        7.41        0.13        3.49 o
   5 -10   6       37.69       36.18        6.44 o
  -5  -9   6        4.35        1.39        3.84 o
  -4  -9   6       28.63       36.21        4.37 o
  -3  -9   6      127.24      121.47        5.35 o
  -2  -9   6       10.10        6.82        3.16 o
  -1  -9   6      561.11      542.65       13.69 o
   0  -9   6      958.98      933.10       19.20 o
   1  -9   6      290.29      277.80        9.98 o
   2  -9   6        7.26        8.91        3.60 o
   3  -9   6      253.78      247.17        9.70 o
   4  -9   6       24.24       13.15        4.54 o
   5  -9   6       26.09       23.63        4.36 o
   6  -9   6       32.61       25.76        7.57 o
  -6  -8   6       29.08       25.86        6.87 o
  -5  -8   6        1.34        0.01        3.09 o
  -4  -8   6       26.82       24.11        3.29 o
  -3  -8   6       18.80       17.19        2.28 o
  -2  -8   6      238.27      234.14        6.13 o
  -1  -8   6       40.69       37.74        2.93 o
   0  -8   6      307.50      323.98        7.02 o
   1  -8   6       35.00       37.03        2.40 o
   2  -8   6      376.91      369.30        8.25 o
   3  -8   6        3.81        0.03        2.37 o
   4  -8   6        4.48        3.15        2.56 o
   5  -8   6       -1.06        0.97        2.74 o
   6  -8   6       11.68       12.25        3.70 o
   7  -8   6       -7.35        4.57        5.03 o
  -8  -7   6       35.40       38.71        7.70 o
  -7  -7   6       85.67       66.15        6.83 o
  -6  -7   6       58.54       56.36        5.52 o
  -5  -7   6       22.57       21.07        3.05 o
  -4  -7   6      346.70      335.54        8.32 o
  -3  -7   6     1072.39     1072.80       13.21 o
  -2  -7   6       21.96       27.63        2.33 o
  -1  -7   6     1868.16     1888.16       21.75 o
   0  -7   6      458.57      442.33       10.20 o
   1  -7   6      447.03      453.23       10.08 o
   2  -7   6      129.16      130.07        5.33 o
   3  -7   6      499.76      532.44       11.23 o
   4  -7   6      317.47      304.91        8.97 o
   5  -7   6      156.61      153.93        5.70 o
   6  -7   6       42.47       39.32        3.53 o
   7  -7   6       11.07        9.91        3.64 o
   8  -7   6       36.69       33.44        4.97 o
  -8  -6   6       11.35       13.70        4.15 o
  -7  -6   6      172.58      160.06        8.53 o
  -6  -6   6       34.72       21.26        4.76 o
  -5  -6   6       -1.34        3.17        2.65 o
  -4  -6   6        5.65        8.78        1.91 o
  -3  -6   6        5.01        1.49        2.19 o
  -2  -6   6        1.58        1.83        1.88 o
  -1  -6   6      235.84      255.83        6.72 o
   0  -6   6        1.08        0.85        2.50 o
   1  -6   6       18.86       16.49        2.99 o
   2  -6   6      317.71      329.79        6.42 o
   3  -6   6        3.25        1.11        2.46 o
   4  -6   6       39.55       41.06        3.49 o
   5  -6   6       -0.46        0.52        1.44 o
   6  -6   6       87.10       87.35        4.45 o
   7  -6   6        4.66        0.28        3.30 o
   8  -6   6        2.35        0.11        3.46 o
  -8  -5   6       59.71       47.01        5.96 o
  -7  -5   6       23.97       19.74        4.55 o
  -6  -5   6      119.97      129.25        6.81 o
  -5  -5   6      201.67      202.53        6.17 o
  -4  -5   6       -0.44        0.17        1.58 o
  -3  -5   6      365.11      328.62        6.23 o
  -2  -5   6      382.08      340.21        7.48 o
  -1  -5   6      295.71      308.35        7.31 o
   0  -5   6      684.14      697.65       12.03 o
   1  -5   6       43.92       42.04        3.16 o
   2  -5   6     4298.87     4362.67       51.33 o
   3  -5   6      996.26     1047.07       16.32 o
   4  -5   6      391.04      404.93        9.40 o
   5  -5   6      188.13      175.08        6.63 o
   6  -5   6       23.13       28.71        3.12 o
   7  -5   6      130.62      135.73        6.80 o
   8  -5   6       62.89       72.35        5.27 o
   9  -5   6       24.88       22.70        6.61 o
  -8  -4   6       -3.52        0.54        3.83 o
  -7  -4   6       38.66       36.45        4.89 o
  -6  -4   6       14.06       20.41        3.09 o
  -5  -4   6      174.93      178.94        5.45 o
  -4  -4   6      998.50     1009.58       11.45 o
  -3  -4   6      578.16      606.56       12.06 o
  -2  -4   6      841.43      839.00       14.49 o
  -1  -4   6     1190.56     1350.39       17.74 o
   0  -4   6        0.48        0.51        1.67 o
   1  -4   6       96.40       73.67        5.08 o
   2  -4   6      158.07      110.64        6.80 o
   3  -4   6      358.61      373.71       11.45 o
   4  -4   6      254.52      248.90        7.07 o
   5  -4   6      100.50       95.56        4.80 o
   6  -4   6      580.85      552.36       12.31 o
   7  -4   6       19.01       15.66        5.84 o
   8  -4   6        3.90        0.81        3.26 o
   9  -4   6        3.83        0.97        4.96 o
  -9  -3   6       10.40        1.84        4.66 o
  -8  -3   6        7.34        7.88        3.80 o
  -7  -3   6        5.47        2.37        3.69 o
  -6  -3   6      332.77      351.69        7.60 o
  -5  -3   6      184.05      192.98        5.44 o
  -4  -3   6      556.20      537.02       12.00 o
  -3  -3   6      414.61      426.44        9.54 o
  -2  -3   6       45.26       47.28        3.56 o
  -1  -3   6       12.32        6.34        2.53 o
   0  -3   6      540.19      499.54        9.30 o
   1  -3   6     3809.93     3422.49       44.29 o
   2  -3   6      627.15      557.00       15.18 o
   3  -3   6      801.32      786.47       13.38 o
   4  -3   6        2.55        0.41        3.20 o
   5  -3   6     1546.27     1521.52       22.51 o
   6  -3   6      299.89      312.05        8.14 o
   7  -3   6       -2.10        2.03        4.54 o
   8  -3   6       27.10       28.38        6.36 o
   9  -3   6       10.43       20.79        4.93 o
  -9  -2   6        3.21        0.85        4.27 o
  -8  -2   6       25.50       17.68        4.64 o
  -7  -2   6       -1.58        0.22        3.70 o
  -6  -2   6      123.96      142.35        6.39 o
  -5  -2   6      155.18      158.46        6.62 o
  -4  -2   6      125.31      135.99        3.89 o
  -3  -2   6     1207.84     1157.57       18.35 o
  -2  -2   6        5.53        3.50        2.54 o
  -1  -2   6     2274.36     2236.43       20.07 o
   0  -2   6     1218.16     1145.32       13.63 o
   1  -2   6     7784.11     7436.45       85.71 o
   2  -2   6     9691.81     9697.94      150.41 o
   3  -2   6     3117.65     2981.31       38.29 o
   4  -2   6      985.22     1058.66       23.05 o
   5  -2   6      451.67      460.10       15.10 o
   6  -2   6       81.75       72.38        4.33 o
   7  -2   6        0.96        0.01        2.03 o
   8  -2   6       21.87       22.84        5.47 o
   9  -2   6       67.47       43.56        8.65 o
  -9  -1   6      103.30      117.51        7.14 o
  -8  -1   6        2.84        3.64        3.35 o
  -7  -1   6      251.37      270.42        9.16 o
  -6  -1   6     1483.87     1472.72       24.33 o
  -5  -1   6      805.23      846.97       15.37 o
  -4  -1   6      913.13      923.01       11.55 o
  -3  -1   6      568.52      559.92        8.14 o
  -2  -1   6      208.16      203.05        4.46 o
  -1  -1   6       75.01       86.89        2.31 o
   0  -1   6      294.83      310.72        4.93 o
   1  -1   6      267.35      255.35        5.86 o
   2  -1   6     1025.49      992.73       20.99 o
   3  -1   6     1781.43     1746.42       23.89 o
   4  -1   6     3345.32     3291.84       59.00 o
   5  -1   6      329.13      320.59       12.63 o
   6  -1   6      159.50      161.36        9.49 o
   7  -1   6        2.76        5.96        4.72 o
   8  -1   6        5.18        4.26        4.83 o
   9  -1   6       27.03       25.07        6.99 o
  -9   0   6       14.71        7.96        3.94 o
  -8   0   6       72.08       89.93        5.60 o
  -7   0   6      431.29      450.43       18.22 o
  -6   0   6      384.66      362.71       15.99 o
  -5   0   6     1146.68     1163.13       19.04 o
  -4   0   6       77.27       89.42        3.07 o
  -3   0   6      796.44      752.29       10.09 o
  -2   0   6     5458.38     5629.80       49.95 o
  -1   0   6       52.59       61.28        2.08 o
   0   0   6      340.87      339.72        9.29 o
   1   0   6     3549.08     3476.26       57.87 o
   2   0   6      659.26      614.13       15.14 o
   3   0   6       54.78       49.98        3.33 o
   4   0   6     2301.50     2201.18       43.03 o
   5   0   6      651.42      686.75       18.34 o
   6   0   6      834.97      836.59       23.05 o
   7   0   6      104.76      104.14        8.35 o
   8   0   6      147.05      155.60       10.58 o
   9   0   6        1.20        0.12        4.73 o
  -9   1   6       78.97       57.66       10.16 o
  -8   1   6       40.46       31.35        8.09 o
  -7   1   6       22.44       22.01        7.17 o
  -6   1   6        5.89        6.06        6.00 o
  -5   1   6      412.66      440.02        9.28 o
  -4   1   6      256.06      237.71        5.14 o
  -3   1   6     1039.02      980.20       12.28 o
  -2   1   6     2358.64     2319.48       23.08 o
  -1   1   6     3281.09     3201.90       26.73 o
   0   1   6      893.27      876.18       12.62 o
   1   1   6      155.72      167.12        4.12 o
   2   1   6     3332.28     3112.57       39.09 o
   3   1   6       37.34       38.69        3.83 o
   4   1   6      353.46      333.47       11.75 o
   5   1   6       21.34       26.32        4.49 o
   6   1   6      935.03      907.32       15.28 o
   7   1   6      333.31      357.26       14.65 o
   8   1   6        9.89        3.62        5.21 o
   9   1   6      111.38       95.21       10.37 o
  -9   2   6        8.44       14.43        6.14 o
  -8   2   6       14.98       15.40        5.62 o
  -7   2   6      287.66      266.86       14.73 o
  -6   2   6       87.65       74.87        4.75 o
  -5   2   6        8.51        6.00        2.17 o
  -4   2   6      279.90      276.65        7.18 o
  -3   2   6     1076.17     1028.68       12.95 o
  -2   2   6      786.43      794.76        7.49 o
  -1   2   6      323.80      348.16        4.58 o
   0   2   6      115.20       89.41        3.35 o
   1   2   6     1483.80     1531.55       15.48 o
   2   2   6       -0.23        1.29        1.31 o
   3   2   6      597.70      552.15       14.71 o
   4   2   6     2570.25     2538.87       46.60 o
   5   2   6      184.21      220.03        5.53 o
   6   2   6        0.94        2.72        1.26 o
   7   2   6      193.60      216.46       11.03 o
   8   2   6       42.03       43.45        6.48 o
   9   2   6      125.98      120.33       10.56 o
  -9   3   6       14.82        2.06        7.52 o
  -8   3   6       49.44       52.74        8.24 o
  -7   3   6       -1.79        3.73        6.01 o
  -6   3   6       54.64       65.49        4.34 o
  -5   3   6      212.38      223.08        4.32 o
  -4   3   6       24.62       29.57        2.36 o
  -3   3   6     1675.77     1731.18       18.44 o
  -2   3   6     6465.66     6453.02       59.40 o
  -1   3   6       75.71       81.00        2.62 o
   0   3   6     1127.17     1220.96       10.30 o
   1   3   6      835.61      844.88        9.80 o
   2   3   6     6635.19     6193.88       73.37 o
   3   3   6        7.45        1.67        1.77 o
   4   3   6      651.17      551.92       11.25 o
   5   3   6       97.19      107.71        4.24 o
   6   3   6     1109.26     1092.21       17.62 o
   7   3   6      287.77      294.10       13.24 o
   8   3   6        0.59        0.02        2.99 o
   9   3   6       44.81       38.68        6.91 o
  -8   4   6       63.15       73.15        8.99 o
  -7   4   6        5.88        3.99        5.04 o
  -6   4   6      178.45      176.97        6.99 o
  -5   4   6      115.17      105.59        4.15 o
  -4   4   6      930.37      944.34       12.58 o
  -3   4   6      330.47      354.51        6.33 o
  -2   4   6     1885.87     1873.79       20.25 o
  -1   4   6      853.23      851.47        7.81 o
   0   4   6     2461.32     2420.66       10.13 o
   1   4   6       51.45       43.94        1.71 o
   2   4   6     1987.29     1931.24       20.70 o
   3   4   6      168.38      126.52        4.96 o
   4   4   6      127.60      109.31        4.69 o
   5   4   6       98.47      104.01        4.37 o
   6   4   6       95.44       80.53        4.59 o
   7   4   6      231.52      211.63       11.75 o
   8   4   6       90.46       99.30        8.48 o
   9   4   6       19.61       14.95        5.90 o
  -8   5   6       -4.11        0.02        6.54 o
  -7   5   6       13.96        8.03        3.52 o
  -6   5   6       25.16       24.34        3.64 o
  -5   5   6        6.58        7.46        2.24 o
  -4   5   6       10.23        8.63        2.22 o
  -3   5   6      267.89      277.87        5.90 o
  -2   5   6       78.46       90.99        2.42 o
  -1   5   6       37.12       40.35        1.57 o
   0   5   6     2194.37     2125.99       10.76 o
   1   5   6      699.21      759.83        7.02 o
   2   5   6      163.88      158.74        3.02 o
   3   5   6     1480.92     1467.27       20.67 o
   4   5   6       38.53       41.54        3.06 o
   5   5   6       13.33       11.22        2.69 o
   6   5   6      121.33      115.45        5.10 o
   7   5   6      849.43      791.29       24.21 o
   8   5   6      106.46       97.08        9.02 o
   9   5   6      183.46      161.27       12.56 o
  -8   6   6       10.95        2.41        6.49 o
  -7   6   6       10.19       12.91        3.31 o
  -6   6   6       76.16       58.78        5.19 o
  -5   6   6      436.10      449.52       11.15 o
  -4   6   6      267.78      277.13        6.48 o
  -3   6   6      106.87      105.99        4.05 o
  -2   6   6      542.27      560.18        7.25 o
  -1   6   6      552.95      576.12        6.22 o
   0   6   6      107.94      109.67        2.83 o
   1   6   6      522.51      575.99        6.93 o
   2   6   6      145.83      157.83        3.02 o
   3   6   6      392.64      370.72        5.40 o
   4   6   6      364.58      370.73        7.25 o
   5   6   6     1414.06     1401.33       18.06 o
   6   6   6      139.71      126.47        8.41 o
   7   6   6      197.41      192.44       11.02 o
   8   6   6      108.51      117.11        9.03 o
   9   6   6       53.69       41.90        7.94 o
  -8   7   6       25.45       27.49        7.12 o
  -7   7   6      241.93      239.83        9.45 o
  -6   7   6       20.50       21.41        3.71 o
  -5   7   6       71.33       75.98        4.89 o
  -4   7   6      103.75      115.17        5.36 o
  -3   7   6       67.68       65.36        3.49 o
  -2   7   6      264.20      280.88        5.01 o
  -1   7   6      303.15      313.41        4.44 o
   0   7   6      150.01      172.90        4.35 o
   1   7   6       23.89       29.79        1.60 o
   2   7   6      426.21      449.09        5.56 o
   3   7   6        1.51        0.02        1.64 o
   4   7   6      142.17      149.76        3.99 o
   5   7   6      195.26      190.00        6.88 o
   6   7   6      148.33      138.90        6.63 o
   7   7   6       32.56       28.28        4.05 o
   8   7   6      113.69      112.18       10.63 o
  -7   8   6      202.06      200.04       12.23 o
  -6   8   6      176.52      178.66        7.93 o
  -5   8   6       26.76       18.39        3.57 o
  -4   8   6       16.13       16.39        3.01 o
  -3   8   6       14.60        6.24        4.39 o
  -2   8   6      416.61      404.08       10.93 o
  -1   8   6       48.84       41.36        4.61 o
   0   8   6       81.06       91.18        5.09 o
   1   8   6      455.66      456.30        8.89 o
   2   8   6       77.68       78.51        3.97 o
   3   8   6      265.81      281.49        6.81 o
   4   8   6      449.75      470.07       11.17 o
   5   8   6       13.88       19.37        5.35 o
   6   8   6      215.82      231.36       12.90 o
   7   8   6        4.31       11.62        5.07 o
  -7   9   6       19.37        0.09        5.94 o
  -6   9   6       18.38       17.46        5.67 o
  -5   9   6      247.48      249.06       13.46 o
  -4   9   6        3.00        5.95        4.62 o
  -3   9   6       -5.45        0.84        5.14 o
  -2   9   6      163.54      200.23       10.33 o
  -1   9   6      665.32      753.32       21.39 o
   0   9   6        1.84        7.92        3.46 o
   1   9   6       88.48       64.41        7.55 o
   2   9   6      389.65      387.08       10.39 o
   3   9   6       38.13       38.65        3.96 o
   4   9   6        2.19        1.47        2.79 o
   5   9   6        6.57        1.46        4.90 o
   6   9   6       34.83       28.19        6.94 o
   7   9   6       18.40       19.47        5.90 o
  -5  10   6      151.79      157.15       11.57 o
  -4  10   6       98.76       98.49        9.04 o
  -3  10   6       65.86       72.80        7.56 o
  -2  10   6        3.82        1.89        4.59 o
  -1  10   6      771.83      782.04       24.35 o
   0  10   6       27.96       31.63        5.58 o
   1  10   6      101.94       92.62        8.49 o
   2  10   6      670.46      648.75       14.90 o
   3  10   6        1.43        0.10        3.21 o
   4  10   6       33.95       37.23        4.07 o
   5  10   6       81.29       84.44        8.79 o
   6  10   6       96.51       99.50        9.86 o
  -4  11   6       16.28        9.05        5.36 o
  -3  11   6      123.42      102.83       10.36 o
  -2  11   6      342.37      292.04       16.72 o
  -1  11   6       10.28       14.60        4.81 o
   0  11   6      114.05      112.95        9.31 o
   1  11   6      448.21      450.41       18.07 o
   2  11   6       94.07       80.79        8.55 o
   3  11   6       37.71       43.97        4.34 o
   4  11   6        0.86        0.38        1.61 o
   5  11   6       91.61       93.40        9.62 o
  -1  12   6       -1.69        0.64        4.36 o
   0  12   6        2.20        2.82        3.90 o
   1  12   6        9.16        7.32        5.02 o
   2  12   6       38.99       37.49        6.28 o
   3  12   6        3.22        2.95        3.19 o
   4  12   6       33.66       31.05        7.06 o
   2  13   6        1.39        1.12        3.98 o
   3  13   6       57.82       58.13        7.70 o
  -1 -12   7       25.81       30.97        5.99 o
  -3 -11   7       -5.86        8.02        5.10 o
  -2 -11   7       10.39        9.07        3.29 o
  -1 -11   7        2.50        2.58        3.45 o
   0 -11   7       -3.63        2.00        3.58 o
   1 -11   7       25.73       19.76        4.49 o
   2 -11   7       77.83       78.00        6.44 o
   3 -11   7       95.97       93.32        9.80 o
  -5 -10   7        8.04       17.89        4.31 o
  -4 -10   7        3.44        3.01        3.64 o
  -3 -10   7        8.37        1.94        4.95 o
  -2 -10   7       13.00       14.49        3.65 o
  -1 -10   7        1.91        0.95        3.37 o
   0 -10   7       70.52       71.59        5.52 o
   1 -10   7       53.13       58.81        5.21 o
   2 -10   7       59.64       50.00        5.50 o
   3 -10   7       -3.46        0.89        3.84 o
   4 -10   7       -0.22        1.44        3.98 o
   5 -10   7       64.18       61.56        7.98 o
  -5  -9   7       40.31       40.09        5.26 o
  -4  -9   7      101.43      105.57        6.69 o
  -3  -9   7      299.13      316.83       14.46 o
  -2  -9   7       95.43       92.53        5.64 o
  -1  -9   7      178.94      164.62        7.74 o
   0  -9   7        2.85        5.06        3.08 o
   1  -9   7      206.99      195.33        8.49 o
   2  -9   7       94.89       80.08        6.32 o
   3  -9   7       60.80       66.84        5.35 o
   4  -9   7        9.43        5.03        3.84 o
   5  -9   7       -5.35        0.00        3.65 o
  -6  -8   7       15.98       19.43        6.39 o
  -5  -8   7       73.95       83.28        5.76 o
  -4  -8   7      158.44      159.25        6.02 o
  -3  -8   7       43.91       37.50        2.90 o
  -2  -8   7     1422.85     1437.09       18.54 o
  -1  -8   7       46.70       42.00        3.23 o
   0  -8   7      116.50      112.15        4.51 o
   1  -8   7      199.94      189.75        5.96 o
   2  -8   7      382.83      365.77        8.51 o
   3  -8   7      467.87      445.99        9.77 o
   4  -8   7       58.64       53.70        3.94 o
   5  -8   7       41.45       37.94        4.63 o
   6  -8   7        8.28        8.45        3.60 o
   7  -8   7       17.03        1.34        6.56 o
  -8  -7   7       13.76       13.35        6.80 o
  -7  -7   7        9.99       24.78        4.39 o
  -6  -7   7        0.39        0.56        3.03 o
  -5  -7   7       86.74       86.47        4.68 o
  -4  -7   7        3.52        3.71        2.48 o
  -3  -7   7       94.48      107.21        3.63 o
  -2  -7   7       87.48       88.51        3.79 o
  -1  -7   7      137.92      160.79        5.67 o
   0  -7   7       95.65      102.62        4.86 o
   1  -7   7      606.48      636.43       12.44 o
   2  -7   7       18.76       18.85        2.32 o
   3  -7   7        1.27        3.88        2.37 o
   4  -7   7      198.50      193.11        7.24 o
   5  -7   7       33.96       25.16        3.82 o
   6  -7   7      110.99      114.55        5.21 o
   7  -7   7       15.71       20.70        3.84 o
   8  -7   7       25.45       28.83        4.51 o
  -8  -6   7       -0.38        3.56        5.01 o
  -7  -6   7       16.06       10.11        4.54 o
  -6  -6   7        7.76       11.37        3.66 o
  -5  -6   7      108.35      106.45        4.94 o
  -4  -6   7       51.67       52.40        2.94 o
  -3  -6   7       12.90       15.73        2.19 o
  -2  -6   7       57.21       64.23        3.55 o
  -1  -6   7       38.81       36.26        3.51 o
   0  -6   7        9.34        8.24        2.94 o
   1  -6   7     1112.84     1105.34       17.97 o
   2  -6   7      357.10      361.20        8.94 o
   3  -6   7      155.78      164.58        6.06 o
   4  -6   7        0.36        1.55        1.99 o
   5  -6   7      306.82      290.88        9.01 o
   6  -6   7      341.75      323.96        9.92 o
   7  -6   7      250.01      236.15        9.74 o
   8  -6   7       76.54       83.76        6.19 o
  -8  -5   7        8.40        2.02        3.96 o
  -7  -5   7       30.34       29.59        4.85 o
  -6  -5   7        3.64        2.58        3.80 o
  -5  -5   7       64.94       71.88        3.88 o
  -4  -5   7      218.09      233.08        5.06 o
  -3  -5   7        7.46        2.83        2.62 o
  -2  -5   7      102.21      109.01        4.19 o
  -1  -5   7      438.48      437.55       12.79 o
   0  -5   7        6.11        1.97        2.57 o
   1  -5   7       22.57       22.15        3.23 o
   2  -5   7      289.83      310.99       10.01 o
   3  -5   7     2137.80     2130.39       23.83 o
   4  -5   7       70.09       74.16        4.38 o
   5  -5   7       56.55       55.00        4.00 o
   6  -5   7       12.65       14.43        2.75 o
   7  -5   7      353.51      357.59       16.01 o
   8  -5   7      200.25      217.05        8.88 o
  -8  -4   7       11.66        7.15        3.87 o
  -7  -4   7       14.14       20.75        4.00 o
  -6  -4   7       15.53       11.56        3.86 o
  -5  -4   7      352.22      338.52        6.99 o
  -4  -4   7       21.07       25.64        2.87 o
  -3  -4   7       52.43       47.91        4.29 o
  -2  -4   7      106.93      103.54        4.98 o
  -1  -4   7     1054.70     1011.39       22.56 o
   0  -4   7      664.75      639.80       15.98 o
   1  -4   7       10.31       12.14        2.85 o
   2  -4   7       69.88       61.01        5.04 o
   3  -4   7       98.90      113.78        4.40 o
   4  -4   7      600.13      562.95       17.36 o
   5  -4   7      141.25      146.55        5.68 o
   6  -4   7       -0.60        3.00        1.58 o
   7  -4   7       26.65       22.88        5.51 o
   8  -4   7        3.37        1.43        4.49 o
   9  -4   7       43.86       40.65        6.74 o
  -9  -3   7       27.97       22.06        6.85 o
  -8  -3   7        2.29        6.29        4.44 o
  -7  -3   7       -1.39        0.07        3.42 o
  -6  -3   7      173.64      178.48        7.70 o
  -5  -3   7      143.76      150.54        5.01 o
  -4  -3   7     1636.08     1584.86       25.02 o
  -3  -3   7       51.79       56.11        4.00 o
  -2  -3   7     1315.31     1264.69       19.68 o
  -1  -3   7     3335.86     3316.60       56.96 o
   0  -3   7      653.06      558.42       15.53 o
   1  -3   7      229.46      181.66        8.20 o
   2  -3   7      417.78      392.51       12.10 o
   3  -3   7     1092.31     1019.38       17.03 o
   4  -3   7        5.48        4.83        3.03 o
   5  -3   7      556.40      539.18       17.33 o
   6  -3   7     1357.54     1398.24       21.29 o
   7  -3   7       22.88       14.94        5.24 o
   8  -3   7      376.89      349.69       17.04 o
   9  -3   7      159.90      158.17       12.08 o
  -9  -2   7        5.29        0.90        4.93 o
  -8  -2   7      440.17      442.54       13.50 o
  -7  -2   7      233.20      224.89        9.23 o
  -6  -2   7       76.64       78.74        5.70 o
  -5  -2   7      675.21      672.00       14.37 o
  -4  -2   7      114.11      109.46        3.83 o
  -3  -2   7       -3.26        2.20        2.73 o
  -2  -2   7      113.88      115.09        4.66 o
  -1  -2   7     2389.46     2304.44       42.56 o
   0  -2   7     1414.99     1386.60       27.19 o
   1  -2   7       40.73       27.68        4.07 o
   2  -2   7     2990.60     2803.08       51.50 o
   3  -2   7      313.15      292.01       10.81 o
   4  -2   7      853.25      766.39       21.13 o
   5  -2   7       63.11       67.95        6.16 o
   6  -2   7      186.90      196.91       10.43 o
   7  -2   7        5.67        0.28        4.40 o
   8  -2   7       22.84       12.07        6.12 o
   9  -2   7       51.35       42.60        7.95 o
  -9  -1   7      159.62      178.48       11.48 o
  -8  -1   7      109.39      114.98        6.92 o
  -7  -1   7      138.76      152.61        7.10 o
  -6  -1   7     1457.11     1441.38       24.26 o
  -5  -1   7      141.95      151.16        4.50 o
  -4  -1   7      150.86      145.18        4.29 o
  -3  -1   7       -0.34        2.00        1.52 o
  -2  -1   7      242.60      237.31        4.99 o
  -1  -1   7     1335.39     1394.74       18.23 o
   0  -1   7      396.77      412.59        6.24 o
   1  -1   7     1910.78     2003.14       34.55 o
   2  -1   7     2676.23     2853.32       46.76 o
   3  -1   7      227.57      229.99        8.95 o
   4  -1   7     2342.41     2317.68       44.20 o
   5  -1   7      332.66      333.78       12.77 o
   6  -1   7      416.21      432.37       15.51 o
   7  -1   7       69.53       61.38        7.28 o
   8  -1   7      106.02       96.09        9.32 o
   9  -1   7      361.04      324.18       17.72 o
  -9   0   7       12.41        0.88        5.22 o
  -8   0   7      150.59      157.39        7.79 o
  -7   0   7       13.29        2.39        3.89 o
  -6   0   7     1086.42     1054.44       19.67 o
  -5   0   7     1005.62     1056.49       13.18 o
  -4   0   7      172.81      188.47        4.47 o
  -3   0   7      580.27      563.47        8.36 o
  -2   0   7     2464.78     2484.53       24.55 o
  -1   0   7      434.16      452.94        7.81 o
   0   0   7       37.29       45.87        3.82 o
   1   0   7       41.30       37.65        3.91 o
   2   0   7     5272.50     4943.08       84.95 o
   3   0   7      567.32      533.39       15.03 o
   4   0   7      267.93      280.61       10.28 o
   5   0   7      609.76      607.03       17.98 o
   6   0   7      501.17      530.43       17.07 o
   7   0   7       62.37       53.80        7.06 o
   8   0   7        2.64        8.62        5.17 o
   9   0   7       63.91       66.21        8.54 o
  -8   1   7      107.82      110.58        6.80 o
  -7   1   7       10.38       15.03        5.09 o
  -6   1   7      227.02      203.64       12.59 o
  -5   1   7      105.44      109.47        4.94 o
  -4   1   7      429.72      424.98        7.29 o
  -3   1   7      983.27     1017.98       11.98 o
  -2   1   7      286.17      293.31        5.01 o
  -1   1   7      357.09      343.71        5.35 o
   0   1   7       15.39       11.55        2.02 o
   1   1   7       42.20       40.86        2.60 o
   2   1   7     3461.74     3420.68       57.75 o
   3   1   7      169.10      131.60        7.57 o
   4   1   7     2172.80     2133.97       41.17 o
   5   1   7      248.07      244.96       10.78 o
   6   1   7       44.08       45.23        5.92 o
   7   1   7      475.89      445.30       17.75 o
   8   1   7      157.86      136.98       11.21 o
   9   1   7      255.76      249.55       14.82 o
  -8   2   7      159.26      153.73       12.33 o
  -7   2   7       54.50       38.57        8.44 o
  -6   2   7      198.41      210.95        6.95 o
  -5   2   7      633.71      578.14        9.61 o
  -4   2   7        4.41        0.57        2.64 o
  -3   2   7      291.53      271.46        5.39 o
  -2   2   7     1426.76     1516.14       15.19 o
  -1   2   7     1253.23     1269.72       24.44 o
   0   2   7      377.21      380.50        7.09 o
   1   2   7     3192.84     3372.99       37.36 o
   2   2   7     3077.63     3013.32       51.84 o
   3   2   7     1464.62     1298.36       28.96 o
   4   2   7     1739.94     1741.10       34.37 o
   5   2   7     1754.17     1690.83       36.29 o
   6   2   7       55.16       60.39        3.64 o
   7   2   7      237.06      243.78       12.26 o
   8   2   7      159.57      161.72       11.08 o
   9   2   7        4.83       12.91        5.03 o
  -8   3   7       26.34       22.21        6.97 o
  -7   3   7       -3.54        0.88        6.31 o
  -6   3   7       -2.73        1.50        2.80 o
  -5   3   7       26.20       27.27        2.74 o
  -4   3   7      256.16      242.35        5.66 o
  -3   3   7        1.29        0.38        2.50 o
  -2   3   7     2012.63     1967.83       20.51 o
  -1   3   7       51.72       44.34        2.44 o
   0   3   7     2141.20     2105.56       18.33 o
   1   3   7      230.74      202.05        5.18 o
   2   3   7     2015.74     1850.77       25.34 o
   3   3   7      203.32      177.60        7.72 o
   4   3   7      760.74      743.64       12.78 o
   5   3   7       29.41       29.13        2.97 o
   6   3   7      488.60      487.73       10.48 o
   7   3   7       80.40       71.21        7.45 o
   8   3   7       28.17       24.53        5.30 o
   9   3   7      104.92      110.36       10.16 o
  -8   4   7       -3.12       13.16        6.52 o
  -7   4   7      147.83      173.32       11.43 o
  -6   4   7      714.91      693.69       14.89 o
  -5   4   7      162.86      168.72        4.95 o
  -4   4   7       63.17       58.12        3.21 o
  -3   4   7      359.03      368.18        6.83 o
  -2   4   7     1369.49     1448.70       15.03 o
  -1   4   7      968.38      975.91       10.34 o
   0   4   7     3066.16     3075.26       11.50 o
   1   4   7     1016.18      962.23        9.22 o
   2   4   7      130.25      127.66        3.41 o
   3   4   7      921.05      889.94       14.34 o
   4   4   7      314.59      335.68        7.60 o
   5   4   7      598.16      631.38       11.59 o
   6   4   7       17.23       16.07        2.97 o
   7   4   7      321.08      303.49       13.96 o
   8   4   7       84.58       82.75        8.17 o
   9   4   7       -8.33        1.00        5.85 o
  -8   5   7       -3.41        9.69        6.66 o
  -7   5   7        2.36        3.28        5.90 o
  -6   5   7      269.41      255.81        8.97 o
  -5   5   7      750.94      749.68       11.78 o
  -4   5   7       14.46       16.32        2.49 o
  -3   5   7      335.81      316.99        5.84 o
  -2   5   7      194.13      176.06        3.80 o
  -1   5   7       64.61       58.15        2.36 o
   0   5   7      637.15      587.63        7.05 o
   1   5   7     2110.91     2084.03       16.87 o
   2   5   7      385.11      349.49        5.74 o
   3   5   7        3.65        0.70        2.04 o
   4   5   7       62.48       61.22        3.61 o
   5   5   7      374.40      326.46        8.95 o
   6   5   7       19.89       23.33        2.76 o
   7   5   7      399.87      388.66       15.75 o
   8   5   7       16.77       12.51        5.12 o
   9   5   7      175.00      161.24       12.07 o
  -8   6   7       -0.50        9.10        3.97 o
  -7   6   7       -1.76        2.20        3.39 o
  -6   6   7        5.59       10.89        3.25 o
  -5   6   7       18.89       19.18        2.61 o
  -4   6   7       -1.53        0.26        2.17 o
  -3   6   7      345.10      361.03        7.11 o
  -2   6   7        6.68        9.06        1.57 o
  -1   6   7      479.02      523.67        5.75 o
   0   6   7     1273.21     1318.26       12.94 o
   1   6   7      829.40      818.90        8.30 o
   2   6   7      330.52      339.42        4.75 o
   3   6   7      379.96      374.39        6.18 o
   4   6   7      145.19      127.35        4.57 o
   5   6   7        6.70        4.00        2.52 o
   6   6   7       59.71       65.49        4.05 o
   7   6   7       33.75       50.25        5.13 o
   8   6   7      153.37      174.93       10.42 o
   9   6   7       35.78       26.02        6.77 o
  -8   7   7       18.61       18.90        7.41 o
  -7   7   7       24.33       34.55        4.09 o
  -6   7   7      149.88      131.82        7.26 o
  -5   7   7       49.75       49.67        4.37 o
  -4   7   7       68.04       59.65        3.05 o
  -3   7   7     1147.44     1190.14       15.54 o
  -2   7   7      498.25      493.68        8.82 o
  -1   7   7      102.70      116.00        2.63 o
   0   7   7       29.76       26.44        2.00 o
   1   7   7      309.06      302.42        5.43 o
   2   7   7      320.07      309.74        4.83 o
   3   7   7      225.13      226.85        4.93 o
   4   7   7      349.01      344.38        7.43 o
   5   7   7      706.15      663.44       11.66 o
   6   7   7      190.46      198.34        7.57 o
   7   7   7      625.12      617.54       15.14 o
   8   7   7      225.70      240.47       14.33 o
  -7   8   7       19.58       21.37        5.24 o
  -6   8   7        3.96        4.09        4.01 o
  -5   8   7        5.62        2.85        2.90 o
  -4   8   7       36.25       39.86        5.99 o
  -3   8   7      703.49      748.18       15.07 o
  -2   8   7        0.55        1.99        2.10 o
  -1   8   7      260.09      289.15        8.59 o
   0   8   7        2.41        2.88        3.25 o
   1   8   7       73.87       81.97        3.88 o
   2   8   7      488.69      485.70        9.42 o
   3   8   7      838.34      851.20       13.19 o
   4   8   7      264.28      270.16        7.00 o
   5   8   7      221.77      231.26       12.16 o
   6   8   7      170.81      171.67       11.50 o
   7   8   7       58.99       59.10        8.10 o
  -7   9   7       32.09       15.39        6.25 o
  -6   9   7       -9.31        2.76        5.76 o
  -5   9   7       14.16        5.89        5.58 o
  -4   9   7       20.81       22.75        5.75 o
  -3   9   7       18.77        9.59        5.16 o
  -2   9   7        7.40       11.02        3.10 o
  -1   9   7      167.24      156.53        7.42 o
   0   9   7     1432.38     1377.48       24.35 o
   1   9   7      152.96      159.96        7.06 o
   2   9   7       57.49       57.89        3.74 o
   3   9   7      793.60      795.99       13.35 o
   4   9   7        1.29        0.39        3.01 o
   5   9   7        8.18        9.72        4.73 o
   6   9   7       63.72       56.02        8.19 o
   7   9   7       16.38       22.64        6.58 o
  -5  10   7       23.73       25.98        6.55 o
  -4  10   7       18.93       25.83        5.06 o
  -3  10   7      170.72      178.94       11.27 o
  -2  10   7       29.79       21.18        5.77 o
  -1  10   7       12.76       24.71        4.28 o
   0  10   7       12.34       20.97        4.96 o
   1  10   7       10.53        3.66        4.21 o
   2  10   7        5.73        3.36        2.92 o
   3  10   7       35.10       26.79        4.07 o
   4  10   7      123.72      127.85        6.50 o
   5  10   7      167.81      180.80       11.44 o
   6  10   7       63.16       62.40        8.25 o
  -3  11   7        1.74        1.98        5.12 o
  -2  11   7       -0.56        1.42        3.15 o
  -1  11   7        5.57        2.46        4.96 o
   0  11   7        0.16        4.40        5.94 o
   1  11   7       53.54       50.59        7.52 o
   2  11   7       90.14       88.62        8.52 o
   3  11   7       53.26       45.01        4.99 o
   4  11   7       79.66       69.77        5.73 o
   5  11   7        9.76        8.85        5.27 o
   6  11   7        9.59       12.22        5.06 o
  -1  12   7       -2.33        5.09        5.32 o
   0  12   7       -5.02        0.33        5.24 o
   1  12   7       25.72       17.76        5.73 o
   2  12   7       25.85       27.56        5.72 o
   3  12   7       13.65       16.72        4.73 o
   5  12   7       46.12       45.66        7.94 o
   3  13   7       -3.18        1.49        5.12 o
  -1 -12   8       37.04       35.66        6.72 o
  -1 -11   8      139.01      151.60       10.71 o
   0 -11   8       -0.11        0.03        4.94 o
   1 -11   8       -1.33        0.01        5.38 o
  -5 -10   8       11.98        6.32        4.73 o
  -4 -10   8        5.35        6.48        4.31 o
  -3 -10   8       -1.72        6.25        5.13 o
  -2 -10   8      254.75      255.60        9.53 o
  -1 -10   8       17.68       14.91        3.91 o
   0 -10   8       96.76       93.99        6.49 o
   1 -10   8        1.40        0.15        3.77 o
   2 -10   8      190.01      176.71        8.84 o
   3 -10   8      427.49      387.01       13.65 o
   4 -10   8       48.53       40.71        7.60 o
   5 -10   8      161.39      147.90       11.69 o
  -5  -9   8       45.35       47.99        5.17 o
  -4  -9   8      225.19      203.61        9.77 o
  -3  -9   8      224.46      206.25       12.58 o
  -2  -9   8       29.33       32.10        4.00 o
  -1  -9   8        0.78        3.92        1.98 o
   0  -9   8       17.13       21.52        3.54 o
   1  -9   8        6.55        3.25        3.66 o
   2  -9   8      217.34      220.12        8.93 o
   3  -9   8       59.50       52.48        5.42 o
   4  -9   8       31.40       32.06        4.37 o
   5  -9   8       23.31       28.33        4.34 o
  -6  -8   8        9.63        2.55        6.73 o
  -5  -8   8       62.08       51.51        5.45 o
  -4  -8   8       98.48       98.31        5.08 o
  -3  -8   8       61.81       63.57        3.35 o
  -2  -8   8      803.33      785.55       12.82 o
  -1  -8   8        4.26        1.48        2.19 o
   0  -8   8       38.78       29.93        3.92 o
   1  -8   8       50.67       46.35        4.18 o
   2  -8   8      329.80      334.33        7.35 o
   3  -8   8      112.34      111.86        5.75 o
   4  -8   8       -0.23        1.46        2.83 o
   5  -8   8       93.13       92.32        6.38 o
   6  -8   8       11.55        5.82        4.00 o
  -7  -7   8       23.87       15.21        6.71 o
  -6  -7   8       76.94       68.74        6.15 o
  -5  -7   8        4.95        3.55        2.70 o
  -4  -7   8       69.78       75.54        4.30 o
  -3  -7   8      122.40      110.62        4.17 o
  -2  -7   8        1.45        2.91        2.56 o
  -1  -7   8        5.29        4.50        2.88 o
   0  -7   8      457.42      458.26       10.69 o
   1  -7   8       10.74        5.54        2.80 o
   2  -7   8        3.97        3.60        1.88 o
   3  -7   8       15.29       12.42        3.08 o
   4  -7   8      141.44      131.87        6.29 o
   5  -7   8      590.24      608.87       13.73 o
   6  -7   8      119.85      131.98        6.32 o
   7  -7   8       10.55       19.06        3.71 o
   8  -7   8       -1.38        4.84        4.90 o
  -8  -6   8       75.02       88.21        9.89 o
  -7  -6   8        2.58        9.12        4.32 o
  -6  -6   8       25.07       29.92        4.47 o
  -5  -6   8       95.24       80.34        4.87 o
  -4  -6   8      188.88      164.52        6.11 o
  -3  -6   8       42.15       45.41        3.33 o
  -2  -6   8       33.70       29.04        3.72 o
  -1  -6   8      126.44      113.06        5.43 o
   0  -6   8      797.85      828.64       14.60 o
   1  -6   8      481.50      504.77       10.73 o
   2  -6   8        3.33        1.93        2.93 o
   3  -6   8        8.76        5.59        2.26 o
   4  -6   8       55.66       50.91        4.20 o
   5  -6   8       33.16       36.49        3.66 o
   6  -6   8        2.74        0.16        2.78 o
   7  -6   8        2.55        0.10        4.41 o
   8  -6   8       17.40       25.33        3.96 o
  -8  -5   8       28.55       27.76        5.43 o
  -7  -5   8       24.00       22.22        4.62 o
  -6  -5   8       34.68       32.08        4.82 o
  -5  -5   8      198.42      200.70        6.35 o
  -4  -5   8      294.97      292.40        5.95 o
  -3  -5   8      152.05      162.16        5.31 o
  -2  -5   8       38.88       42.14        3.76 o
  -1  -5   8      690.44      644.07       17.58 o
   0  -5   8       75.46       71.85        5.27 o
   1  -5   8      950.11      981.19       21.49 o
   2  -5   8       35.71       25.24        4.26 o
   3  -5   8       61.39       53.35        3.88 o
   4  -5   8       57.89       54.30        4.18 o
   5  -5   8       87.23       95.13        5.04 o
   6  -5   8       87.73       98.56        5.11 o
   7  -5   8        1.40        1.36        4.05 o
   8  -5   8       73.80       82.62        8.70 o
  -8  -4   8       45.13       34.78        5.39 o
  -7  -4   8        2.53        0.01        3.68 o
  -6  -4   8       28.17       27.06        4.52 o
  -5  -4   8      178.42      185.83        5.84 o
  -4  -4   8      297.57      289.69        9.26 o
  -3  -4   8     1059.42     1032.13       18.41 o
  -2  -4   8      203.99      212.19        6.83 o
  -1  -4   8     1477.78     1426.29       30.05 o
   0  -4   8      417.06      414.49       12.32 o
   1  -4   8      101.42      101.32        6.03 o
   2  -4   8       21.74       30.55        3.53 o
   3  -4   8     1498.95     1501.73       31.14 o
   4  -4   8       90.23       85.45        6.84 o
   5  -4   8       36.88       33.37        5.58 o
   6  -4   8       35.83       32.85        3.69 o
   7  -4   8        5.85        0.21        5.18 o
   8  -4   8       11.32       13.42        5.01 o
   9  -4   8        7.25        4.20        5.66 o
  -9  -3   8       20.09       27.00        6.33 o
  -8  -3   8       49.83       49.44        5.71 o
  -7  -3   8        5.82        4.09        3.75 o
  -6  -3   8       12.90       20.95        3.61 o
  -5  -3   8       47.38       42.49        3.86 o
  -4  -3   8        0.77        0.56        1.92 o
  -3  -3   8      508.31      472.07       11.23 o
  -2  -3   8     2268.65     2150.30       30.43 o
  -1  -3   8       72.77       77.58        5.53 o
   0  -3   8     1873.38     1760.21       35.15 o
   1  -3   8      256.48      265.16        9.16 o
   2  -3   8       70.24       68.17        5.25 o
   3  -3   8      174.18      177.71        8.30 o
   4  -3   8     1430.42     1479.05       31.04 o
   5  -3   8       19.90       19.32        4.59 o
   6  -3   8       56.76       52.27        6.51 o
   7  -3   8       49.07       55.14        6.92 o
   8  -3   8       -2.26        0.36        5.14 o
   9  -3   8        0.98        6.63        2.95 o
  -9  -2   8       -1.37        0.94        5.70 o
  -8  -2   8       97.63      108.16        6.89 o
  -7  -2   8        4.81        3.40        3.68 o
  -6  -2   8       40.85       37.03        4.46 o
  -5  -2   8      205.14      208.79        7.84 o
  -4  -2   8       35.16       35.21        2.84 o
  -3  -2   8       31.53       20.38        3.60 o
  -2  -2   8     2487.73     2452.12       32.23 o
  -1  -2   8     1564.46     1487.10       30.80 o
   0  -2   8      745.21      748.40       17.42 o
   1  -2   8      566.16      465.88       14.56 o
   2  -2   8      273.11      281.98        9.71 o
   3  -2   8      156.75      177.88        7.70 o
   4  -2   8       93.97       94.07        6.58 o
   5  -2   8      415.56      406.60       14.81 o
   6  -2   8      255.35      249.88       12.15 o
   7  -2   8       -4.17        1.03        4.69 o
   8  -2   8      695.10      652.59       24.12 o
   9  -2   8       -5.16        0.06        5.80 o
  -9  -1   8      105.15      132.96        9.78 o
  -8  -1   8        8.87       11.51        3.83 o
  -7  -1   8      469.98      450.33       13.15 o
  -6  -1   8       86.88       94.85        5.68 o
  -5  -1   8      939.35      938.76       17.53 o
  -4  -1   8      104.78      125.20        3.81 o
  -3  -1   8       67.59       65.25        3.01 o
  -2  -1   8      156.22      119.03        5.25 o
  -1  -1   8      369.87      375.79        7.74 o
   0  -1   8     1527.81     1505.69       20.45 o
   1  -1   8      577.18      596.07       14.59 o
   2  -1   8     1104.80      837.22       23.33 o
   3  -1   8     1600.93     1592.76       31.96 o
   4  -1   8        4.20        4.49        3.35 o
   5  -1   8       61.19       76.01        6.35 o
   6  -1   8      700.67      703.53       21.22 o
   7  -1   8      245.35      246.35       12.83 o
   8  -1   8       33.26       30.92        6.43 o
   9  -1   8      239.62      228.90       14.32 o
  -8   0   8      550.51      550.18       14.99 o
  -7   0   8      339.73      344.87       10.81 o
  -6   0   8       44.81       51.06        4.54 o
  -5   0   8       30.14       30.60        4.03 o
  -4   0   8       89.09       94.44        3.39 o
  -3   0   8      168.31      161.17        4.33 o
  -2   0   8      387.03      356.42        6.37 o
  -1   0   8      416.34      371.97        7.92 o
   0   0   8      848.71      843.66       18.71 o
   1   0   8     3362.07     3349.45       56.74 o
   2   0   8      470.49      472.34       12.99 o
   3   0   8     1348.48     1292.20       28.02 o
   4   0   8      134.02      136.48        7.48 o
   5   0   8      125.37      107.22        8.39 o
   6   0   8       82.13       84.98        7.37 o
   7   0   8      205.37      197.27       11.76 o
   8   0   8       56.15       71.05        7.24 o
   9   0   8      211.50      236.29       13.67 o
  -8   1   8       15.25       16.27        4.38 o
  -7   1   8      206.86      205.86        8.43 o
  -6   1   8       12.54       16.41        3.33 o
  -5   1   8      119.52      134.44        5.75 o
  -4   1   8     1101.23     1125.67       17.69 o
  -3   1   8      240.78      224.86        6.43 o
  -2   1   8       58.32       74.91        3.22 o
  -1   1   8      153.14      138.13        4.30 o
   0   1   8      178.07      166.76        7.15 o
   1   1   8     1058.45      956.50       21.86 o
   2   1   8      472.58      379.24       12.87 o
   3   1   8      711.64      614.86       17.54 o
   4   1   8       98.01      124.23        6.40 o
   5   1   8      234.09      255.21       10.63 o
   6   1   8      186.87      189.55       10.44 o
   7   1   8       17.37       21.20        4.84 o
   8   1   8       86.67       89.33        8.63 o
   9   1   8        1.00        5.61        2.36 o
  -8   2   8      129.87      125.62       11.53 o
  -7   2   8        3.29        9.59        5.48 o
  -6   2   8       -1.03        9.48        6.00 o
  -5   2   8       22.20       26.01        3.37 o
  -4   2   8     1355.69     1337.32       16.16 o
  -3   2   8      158.77      180.36        4.02 o
  -2   2   8      515.38      453.22        8.67 o
  -1   2   8       65.00       65.81        4.91 o
   0   2   8     2675.57     2681.07       45.83 o
   1   2   8     2385.44     2202.66       41.52 o
   2   2   8      447.47      397.04       12.18 o
   3   2   8      372.76      325.83       11.61 o
   4   2   8      271.76      290.64       10.35 o
   5   2   8      436.98      423.75       14.69 o
   6   2   8      172.51      176.85        9.90 o
   7   2   8       12.42        8.19        4.74 o
   8   2   8       18.01       13.68        5.63 o
   9   2   8       19.96       13.19        5.81 o
  -8   3   8       14.73        4.30        6.07 o
  -7   3   8       20.94       23.96        6.15 o
  -6   3   8       12.10       17.93        3.36 o
  -5   3   8        1.20        0.41        1.78 o
  -4   3   8      285.52      287.81        6.15 o
  -3   3   8      111.31      107.18        3.42 o
  -2   3   8      763.54      835.96       12.88 o
  -1   3   8     1024.61     1083.44       15.38 o
   0   3   8      467.35      419.25        8.43 o
   1   3   8     1265.88     1398.56       17.31 o
   2   3   8      141.16       85.53        6.24 o
   3   3   8       -1.29        0.36        3.01 o
   4   3   8     1702.82     1649.92       34.04 o
   5   3   8      353.44      305.68        8.48 o
   6   3   8       61.93       64.52        3.84 o
   7   3   8      144.99      155.39        9.88 o
   8   3   8      140.20      150.53       10.38 o
   9   3   8        9.76       16.71        4.89 o
  -8   4   8       18.94       24.24        7.21 o
  -7   4   8       50.25       54.56        8.30 o
  -6   4   8       48.63       55.46        4.26 o
  -5   4   8      187.64      190.62        5.37 o
  -4   4   8      200.47      196.79        5.35 o
  -3   4   8      164.32      183.11        4.59 o
  -2   4   8      734.29      767.16       10.40 o
  -1   4   8     1406.95     1368.55       19.76 o
   0   4   8      589.35      609.21        6.74 o
   1   4   8     3570.07     3268.15       34.50 o
   2   4   8       -1.23        5.09        2.28 o
   3   4   8      110.93      111.71        4.32 o
   4   4   8       89.52      106.42        4.17 o
   5   4   8      128.13      136.23        5.09 o
   6   4   8       99.21      102.45        4.82 o
   7   4   8       67.73       72.79        7.14 o
   8   4   8       88.05       84.41        8.56 o
   9   4   8       64.11       66.76        7.90 o
  -8   5   8       20.41       39.32        6.90 o
  -7   5   8       -5.71        0.21        5.86 o
  -6   5   8      174.01      179.77        7.33 o
  -5   5   8       72.45       66.02        3.67 o
  -4   5   8       55.91       46.22        3.35 o
  -3   5   8       -0.77        2.24        1.18 o
  -2   5   8       70.66       73.98        3.22 o
  -1   5   8     1472.84     1468.27       17.19 o
   0   5   8       23.34       22.51        1.52 o
   1   5   8      504.26      473.76        5.89 o
   2   5   8      112.98      134.24        2.72 o
   3   5   8       15.46       21.09        2.35 o
   4   5   8       65.68       68.34        3.75 o
   5   5   8      107.88       96.28        4.88 o
   6   5   8      266.19      261.64        7.92 o
   7   5   8      152.99      141.93        9.51 o
   8   5   8      357.21      352.94       16.07 o
   9   5   8      157.43      150.70       11.84 o
  -8   6   8        7.80       14.37        6.79 o
  -7   6   8       -2.25        4.03        5.29 o
  -6   6   8        1.52        0.09        2.97 o
  -5   6   8        7.04       10.39        2.31 o
  -4   6   8        1.54        2.91        1.91 o
  -3   6   8       76.33       66.85        3.61 o
  -2   6   8      314.57      328.39        5.22 o
  -1   6   8      756.48      757.43       10.94 o
   0   6   8     1535.26     1591.62       15.27 o
   1   6   8     1173.20     1266.26       10.87 o
   2   6   8      956.08      967.36       10.94 o
   3   6   8      195.51      187.36        5.03 o
   4   6   8     1716.66     1681.98       24.71 o
   5   6   8        2.70        4.98        2.40 o
   6   6   8       11.43        7.06        2.53 o
   7   6   8       66.28       70.08        6.86 o
   8   6   8       12.31       18.39        4.87 o
   9   6   8       22.71       28.05        6.34 o
  -8   7   8       80.81       95.39       10.04 o
  -7   7   8       57.61       59.03        5.29 o
  -6   7   8       17.33       16.52        3.61 o
  -5   7   8       10.27        5.56        2.66 o
  -4   7   8        2.94        4.11        2.12 o
  -3   7   8      227.46      235.24        6.03 o
  -2   7   8        0.53        0.03        1.37 o
  -1   7   8       15.42       15.22        1.73 o
   0   7   8      187.47      219.59        4.10 o
   1   7   8      300.01      316.45        4.58 o
   2   7   8      445.09      439.72        5.95 o
   3   7   8      176.04      179.63        4.38 o
   4   7   8        4.26        1.08        2.14 o
   5   7   8      569.94      596.34       10.35 o
   6   7   8      332.87      339.45        7.97 o
   7   7   8      123.30      133.86        6.58 o
   8   7   8       47.45       47.51        7.17 o
  -7   8   8       10.52        7.88        4.73 o
  -6   8   8      141.62      123.81       10.19 o
  -5   8   8      220.71      207.22       12.14 o
  -4   8   8       29.63       28.49        3.83 o
  -3   8   8      804.17      836.42       16.60 o
  -2   8   8       92.49       92.19        5.35 o
  -1   8   8       17.04       16.01        3.52 o
   0   8   8      226.30      237.60        8.10 o
   1   8   8      127.41      147.58        4.75 o
   2   8   8       10.25       10.57        2.30 o
   3   8   8      326.61      323.67        7.74 o
   4   8   8       -0.40        3.86        2.20 o
   5   8   8       -4.31        2.06        2.99 o
   6   8   8       12.27       15.98        4.72 o
   7   8   8      188.12      176.25       12.67 o
  -6   9   8      138.93      147.97       10.51 o
  -5   9   8      137.04      138.10       10.56 o
  -4   9   8       -1.44        0.00        4.47 o
  -3   9   8       29.36       33.37        4.11 o
  -2   9   8       12.56       12.33        3.47 o
  -1   9   8        1.81        3.92        2.87 o
   0   9   8      182.56      188.03        7.74 o
   1   9   8      649.78      637.01       14.88 o
   2   9   8       13.85        9.94        2.70 o
   3   9   8       84.01       87.50        4.36 o
   4   9   8       34.05       42.55        3.21 o
   5   9   8        4.21        0.16        4.87 o
   6   9   8        6.82        5.30        4.31 o
   7   9   8        1.91        0.35        5.35 o
  -5  10   8        6.87        8.40        5.33 o
  -4  10   8       42.08       36.45        6.72 o
  -3  10   8       10.36        1.75        4.53 o
  -2  10   8        2.10        0.52        4.79 o
  -1  10   8       54.13       40.77        4.83 o
   0  10   8       55.22       41.24        4.87 o
   1  10   8       -0.66        0.17        1.75 o
   2  10   8       73.12       63.36        4.24 o
   3  10   8      124.96      114.96        6.31 o
   4  10   8       52.32       45.34        4.54 o
   5  10   8       13.05       10.40        5.22 o
   6  10   8       25.31       24.06        6.27 o
  -3  11   8      164.97      172.42       12.40 o
  -2  11   8        0.28        1.69        4.30 o
  -1  11   8      125.84      110.54       10.47 o
   0  11   8        8.39        6.71        4.86 o
   1  11   8       -3.78        0.40        4.08 o
   2  11   8        6.46        3.38        4.06 o
   3  11   8        4.17        7.04        3.82 o
   4  11   8       15.60       14.80        3.50 o
   5  11   8       37.56       32.72        7.17 o
   6  11   8       87.13       90.46        9.83 o
  -1  12   8       42.51       46.42        6.98 o
   0  12   8       -4.87        3.76        4.05 o
   1  12   8        6.61        0.77        4.91 o
   2  12   8        0.87        0.53        2.11 o
   3  12   8       51.38       49.11        6.99 o
  -1 -11   9       62.71       64.59        7.71 o
   0 -11   9       20.60       16.34        6.45 o
   1 -11   9       15.22        7.91        5.54 o
  -5 -10   9      117.09      122.90       10.12 o
  -4 -10   9      268.32      286.03       14.69 o
  -3 -10   9       15.07        6.95        5.25 o
  -2 -10   9        2.99        0.78        2.84 o
  -1 -10   9       12.31       13.02        3.41 o
   0 -10   9       10.76       13.59        3.75 o
   1 -10   9       47.55       40.75        5.07 o
   2 -10   9       68.94       69.25        6.14 o
   3 -10   9       19.92       15.03        4.69 o
   4 -10   9       54.35       59.06        7.89 o
   5 -10   9       41.39       30.71        7.15 o
  -5  -9   9       90.92      100.21        8.68 o
  -4  -9   9       70.45       76.55        7.93 o
  -3  -9   9       41.17       46.61        6.21 o
  -2  -9   9       15.92       17.61        3.34 o
  -1  -9   9       23.89       22.52        4.02 o
   0  -9   9       -2.88        0.01        3.28 o
   1  -9   9       56.72       58.25        5.35 o
   2  -9   9       71.63       68.62        5.78 o
   3  -9   9       48.06       46.05        5.34 o
   4  -9   9        0.98        2.59        1.74 o
   5  -9   9      125.15      117.59        7.75 o
  -5  -8   9      132.52      143.37        7.32 o
  -4  -8   9       21.84       30.17        3.31 o
  -3  -8   9      130.68      122.07        4.99 o
  -2  -8   9      235.71      221.27        6.59 o
  -1  -8   9      396.95      401.02       10.58 o
   0  -8   9      561.70      573.87       12.81 o
   1  -8   9       39.19       34.74        3.85 o
   2  -8   9       -3.63        0.01        2.82 o
   3  -8   9        5.51        0.70        5.10 o
   4  -8   9        5.28        9.10        4.48 o
   5  -8   9       44.59       35.75        6.18 o
   6  -8   9       39.30       49.04        4.67 o
  -7  -7   9      126.83      132.34       11.04 o
  -6  -7   9        9.97       10.55        4.05 o
  -5  -7   9      228.41      240.94        7.33 o
  -4  -7   9        8.82        3.21        2.75 o
  -3  -7   9        5.87        5.64        2.06 o
  -2  -7   9       22.48       21.14        3.39 o
  -1  -7   9       58.04       57.51        4.35 o
   0  -7   9      227.46      231.27        7.51 o
   1  -7   9       -0.11        1.60        4.01 o
   2  -7   9        5.07        6.91        2.72 o
   3  -7   9       13.79       15.07        2.99 o
   4  -7   9       69.48       76.93        4.81 o
   5  -7   9      251.50      266.83        8.84 o
   6  -7   9        6.72        1.22        3.23 o
   7  -7   9       38.07       50.70        4.95 o
   8  -7   9      -11.77        0.01        6.30 o
  -7  -6   9        7.07        7.78        4.15 o
  -6  -6   9       86.13       80.78        6.40 o
  -5  -6   9       13.93       14.55        2.72 o
  -4  -6   9       19.98       11.21        3.20 o
  -3  -6   9        5.70        3.55        2.69 o
  -2  -6   9      220.03      227.84        7.36 o
  -1  -6   9        7.13        7.38        3.58 o
   0  -6   9      308.87      323.35       11.23 o
   1  -6   9     1439.06     1384.01       30.27 o
   2  -6   9      758.12      756.12       14.66 o
   3  -6   9      717.22      764.11       11.63 o
   4  -6   9      224.14      200.92        7.79 o
   5  -6   9      333.91      306.33        9.78 o
   6  -6   9      367.13      382.02       10.69 o
   7  -6   9       17.41       26.86        5.32 o
   8  -6   9       36.21       27.09        4.87 o
  -8  -5   9       -3.29        4.31        5.46 o
  -7  -5   9       27.10       27.42        4.71 o
  -6  -5   9       16.62       11.92        4.11 o
  -5  -5   9       27.45       20.82        3.17 o
  -4  -5   9      343.23      330.86        8.13 o
  -3  -5   9       81.99       77.23        5.28 o
  -2  -5   9     1240.15     1233.35       28.08 o
  -1  -5   9       76.62       90.11        5.96 o
   0  -5   9      462.95      466.38       13.87 o
   1  -5   9      113.51      123.52        6.52 o
   2  -5   9      152.72      157.24        7.84 o
   3  -5   9       65.89       65.03        5.75 o
   4  -5   9      380.68      381.00       14.02 o
   5  -5   9      171.08      178.57        6.80 o
   6  -5   9       71.30       61.28        4.81 o
   7  -5   9        6.94        3.60        5.06 o
   8  -5   9       34.91       36.43        6.68 o
  -8  -4   9        6.84        6.37        4.55 o
  -7  -4   9        2.72        8.19        3.99 o
  -6  -4   9       26.95       25.65        4.49 o
  -5  -4   9        6.77        7.69        2.67 o
  -4  -4   9       -0.56        0.76        2.28 o
  -3  -4   9      394.34      366.22       10.37 o
  -2  -4   9       69.41       74.90        4.57 o
  -1  -4   9       25.83       45.20        4.22 o
   0  -4   9       -0.56        0.14        2.00 o
   1  -4   9     1407.81     1373.07       29.23 o
   2  -4   9      157.39      145.71        7.81 o
   3  -4   9       62.21       69.23        5.67 o
   4  -4   9      302.01      335.09       12.19 o
   5  -4   9      134.21      146.26        8.87 o
   6  -4   9      208.69      193.05        7.51 o
   7  -4   9      246.07      224.35       13.39 o
   8  -4   9      240.05      232.83       14.15 o
  -9  -3   9       65.52       90.61        8.62 o
  -8  -3   9       86.31       85.66        6.93 o
  -7  -3   9       -2.61        5.25        3.55 o
  -6  -3   9       24.69       22.69        4.40 o
  -5  -3   9      777.72      752.47       16.41 o
  -4  -3   9      459.25      458.25       11.50 o
  -3  -3   9      653.28      699.86       13.37 o
  -2  -3   9     1151.51     1125.48       18.65 o
  -1  -3   9       26.42       18.73        4.49 o
   0  -3   9       20.11       26.06        3.52 o
   1  -3   9     2302.80     2172.05       42.51 o
   2  -3   9     2014.03     2111.96       38.54 o
   3  -3   9      281.18      257.04       10.84 o
   4  -3   9        9.39       10.62        2.81 o
   5  -3   9       82.08       84.69        7.03 o
   6  -3   9       44.46       43.94        6.21 o
   7  -3   9      120.08      111.96        9.34 o
   8  -3   9      165.36      142.64       11.94 o
   9  -3   9        5.36        7.35        5.40 o
  -9  -2   9       39.83       42.98        7.15 o
  -8  -2   9       46.44       37.43        5.64 o
  -7  -2   9       10.61        8.38        3.54 o
  -6  -2   9      147.55      158.24        7.29 o
  -5  -2   9       12.78        4.91        3.63 o
  -4  -2   9        2.65        0.45        2.34 o
  -3  -2   9        6.68        3.62        2.96 o
  -2  -2   9       43.40       56.50        3.58 o
  -1  -2   9      174.69      166.69        8.15 o
   0  -2   9      495.50      476.23       13.93 o
   1  -2   9      630.55      598.62       16.29 o
   2  -2   9      808.10      806.32       19.55 o
   3  -2   9       33.94       28.89        4.58 o
   4  -2   9       47.59       33.08        3.84 o
   5  -2   9      104.01      106.94        7.68 o
   6  -2   9      421.12      432.56       16.03 o
   7  -2   9      356.23      365.19       15.79 o
   8  -2   9        4.02        1.72        4.88 o
   9  -2   9      300.08      288.37       16.20 o
  -8  -1   9       40.38       41.51        4.97 o
  -7  -1   9      284.80      295.31       10.19 o
  -6  -1   9      215.65      216.49        8.46 o
  -5  -1   9      218.47      238.01        7.94 o
  -4  -1   9      415.28      430.96        7.71 o
  -3  -1   9     1032.33     1035.86       13.28 o
  -2  -1   9     2090.43     2194.06       27.85 o
  -1  -1   9      285.68      305.76       10.52 o
   0  -1   9      751.63      789.01       18.01 o
   1  -1   9     3830.54     3882.27       64.80 o
   2  -1   9     1562.51     1565.62       31.04 o
   3  -1   9       27.70       22.33        4.20 o
   4  -1   9      405.40      445.38        9.74 o
   5  -1   9      577.08      579.78       18.00 o
   6  -1   9      719.89      703.40       21.88 o
   7  -1   9       38.20       50.28        6.02 o
   8  -1   9      919.90      874.14       28.71 o
   9  -1   9      114.09      127.06       10.44 o
  -8   0   9       24.62       25.02        4.41 o
  -7   0   9       20.63       13.99        3.83 o
  -6   0   9     1344.33     1329.57       23.25 o
  -5   0   9       19.52       21.41        3.82 o
  -4   0   9       36.65       40.55        2.71 o
  -3   0   9      348.63      353.44        8.39 o
  -2   0   9      241.67      224.61        4.98 o
  -1   0   9     1026.60     1063.99       15.18 o
   0   0   9     1093.13     1066.61       23.27 o
   1   0   9        6.08        2.37        3.23 o
   2   0   9     1343.39     1220.22       27.44 o
   3   0   9      994.54      891.04       22.89 o
   4   0   9      143.60      149.65        5.66 o
   5   0   9      161.10      171.70        9.26 o
   6   0   9       10.34        1.82        4.20 o
   7   0   9      324.36      313.47       14.74 o
   8   0   9      116.38      106.57        9.91 o
   9   0   9       83.91       69.20        8.87 o
  -8   1   9        7.36        5.85        6.60 o
  -7   1   9       78.67       83.55        5.73 o
  -6   1   9       21.36       19.09        4.12 o
  -5   1   9      572.17      561.32       12.51 o
  -4   1   9      179.65      173.65        5.52 o
  -3   1   9       60.22       61.21        3.76 o
  -2   1   9       29.86       32.63        2.80 o
  -1   1   9      112.97      127.58        3.91 o
   0   1   9      290.39      332.16        9.81 o
   1   1   9     3977.70     3870.65       66.54 o
   2   1   9      301.98      255.05       10.24 o
   3   1   9     2582.27     2560.90       47.05 o
   4   1   9     1957.90     2103.86       38.88 o
   5   1   9      475.09      512.13       15.87 o
   6   1   9       38.18       28.34        5.74 o
   7   1   9       47.24       46.38        6.79 o
   8   1   9        8.53        3.76        5.65 o
   9   1   9        5.66        0.87        5.25 o
  -8   2   9       67.24       78.04        9.32 o
  -7   2   9       57.32       60.76        7.80 o
  -6   2   9        9.16        3.94        2.94 o
  -5   2   9       38.55       45.23        3.85 o
  -4   2   9        3.35        1.67        2.64 o
  -3   2   9     1509.31     1576.71       21.02 o
  -2   2   9      456.95      496.26       13.84 o
  -1   2   9      128.71      104.64        6.73 o
   0   2   9        8.89        0.26        2.98 o
   1   2   9       11.77        7.89        3.13 o
   2   2   9        2.53        0.16        2.82 o
   3   2   9      429.11      433.04       13.04 o
   4   2   9       11.44        2.23        4.03 o
   5   2   9     1213.69     1136.74       28.48 o
   6   2   9       15.61       12.41        4.60 o
   7   2   9      148.16      143.08        9.97 o
   8   2   9      345.11      321.39       16.16 o
   9   2   9       21.44       20.52        6.34 o
  -8   3   9      207.34      222.39       14.57 o
  -7   3   9        6.94        5.44        5.30 o
  -6   3   9       76.13       75.74        3.74 o
  -5   3   9      198.97      192.69        4.51 o
  -4   3   9       30.62       30.40        2.44 o
  -3   3   9       53.79       54.22        2.72 o
  -2   3   9      932.13      933.02       15.15 o
  -1   3   9      451.24      411.57       12.57 o
   0   3   9      168.49      152.76        7.03 o
   1   3   9     1746.57     1784.02       32.50 o
   2   3   9      806.83      782.30       18.36 o
   3   3   9      191.40      194.77        8.32 o
   4   3   9       65.31       77.76        5.53 o
   5   3   9       23.28       19.35        4.21 o
   6   3   9      285.78      294.80        8.05 o
   7   3   9      101.63       82.71        8.38 o
   8   3   9       81.88       98.63        8.24 o
   9   3   9       41.82       36.68        6.73 o
  -8   4   9        3.22       25.70        6.61 o
  -7   4   9      207.13      189.12       13.75 o
  -6   4   9      613.69      568.31       14.03 o
  -5   4   9        1.15        0.03        2.19 o
  -4   4   9      303.61      281.98        6.72 o
  -3   4   9        1.99        3.21        1.45 o
  -2   4   9      189.58      215.26        6.01 o
  -1   4   9      375.54      408.31        8.31 o
   0   4   9      301.21      320.17        5.15 o
   1   4   9      903.69      874.49       19.26 o
   2   4   9       33.37       24.93        3.62 o
   3   4   9       36.07       46.75        4.18 o
   4   4   9      979.05     1010.30       16.08 o
   5   4   9        0.07        0.20        4.32 o
   6   4   9      639.06      645.76       12.96 o
   7   4   9       45.42       48.15        6.03 o
   8   4   9        4.36        3.80        4.94 o
   9   4   9       58.89       37.06        8.20 o
  -8   5   9       -0.78        3.06        3.58 o
  -7   5   9        3.11        3.36        6.25 o
  -6   5   9       10.93        2.27        3.86 o
  -5   5   9      100.43      117.39        4.33 o
  -4   5   9      102.50      108.03        4.13 o
  -3   5   9      424.78      422.86        8.04 o
  -2   5   9        4.35       11.83        2.38 o
  -1   5   9     1371.53     1330.37       16.57 o
   0   5   9       76.04       70.98        2.52 o
   1   5   9      146.23      126.90        3.45 o
   2   5   9      103.49      113.22        4.45 o
   3   5   9      292.52      257.16        7.52 o
   4   5   9      482.98      493.97       10.44 o
   5   5   9     1813.49     1834.98       26.33 o
   6   5   9       13.97       10.36        2.74 o
   7   5   9        9.54        7.22        3.73 o
   8   5   9        2.33        1.10        4.16 o
   9   5   9        3.33        1.37        4.81 o
  -8   6   9       38.40       25.77        8.30 o
  -7   6   9       13.14        3.94        6.95 o
  -6   6   9       64.69       71.74        5.01 o
  -5   6   9      105.07      104.28        4.00 o
  -4   6   9       31.47       26.77        2.83 o
  -3   6   9     1495.85     1457.03       18.72 o
  -2   6   9      113.50       99.56        4.21 o
  -1   6   9      530.12      552.04        8.95 o
   0   6   9       38.22       36.77        2.53 o
   1   6   9       35.35       32.14        1.78 o
   2   6   9      966.21      936.18       11.23 o
   3   6   9       95.78       92.80        3.67 o
   4   6   9      122.10      118.98        5.28 o
   5   6   9        0.76        1.97        1.24 o
   6   6   9       55.16       60.13        4.06 o
   7   6   9      355.96      363.90       14.87 o
   8   6   9       -1.02        0.70        4.40 o
   9   6   9       92.84      108.83        9.34 o
  -7   7   9       97.50       92.65       10.16 o
  -6   7   9        5.67        8.66        2.64 o
  -5   7   9       14.12       10.66        2.53 o
  -4   7   9       38.84       38.60        3.13 o
  -3   7   9       71.65       78.35        3.64 o
  -2   7   9      973.66      979.33       13.88 o
  -1   7   9      411.46      437.92        8.00 o
   0   7   9      444.98      429.13        8.19 o
   1   7   9      835.26      840.57       10.22 o
   2   7   9      933.24      951.23       13.52 o
   3   7   9      145.50      151.20        4.59 o
   4   7   9       34.64       33.51        2.72 o
   5   7   9      482.19      460.94        9.45 o
   6   7   9       70.57       68.98        3.91 o
   7   7   9       13.80       15.50        3.11 o
   8   7   9       92.96       91.41        9.53 o
  -6   8   9       33.21       28.53        5.98 o
  -5   8   9        3.93        4.32        4.30 o
  -4   8   9       -4.13        0.63        3.03 o
  -3   8   9      227.70      240.24        8.38 o
  -2   8   9      670.69      679.84       14.91 o
  -1   8   9      107.14      103.45        5.74 o
   0   8   9      182.43      169.03        7.37 o
   1   8   9        6.31        8.27        2.28 o
   2   8   9       38.02       37.40        3.12 o
   3   8   9       91.06       99.07        4.19 o
   4   8   9      109.97      129.83        5.94 o
   5   8   9       46.52       46.18        4.34 o
   6   8   9       58.84       55.53        4.84 o
   7   8   9       28.22       28.98        6.36 o
  -6   9   9        2.02        4.40        4.11 o
  -5   9   9       21.54       33.67        5.49 o
  -4   9   9       30.43       21.24        5.90 o
  -3   9   9       56.75       54.52        4.82 o
  -2   9   9       59.27       61.80        5.04 o
  -1   9   9       30.21       38.93        3.92 o
   0   9   9      203.80      218.04        8.22 o
   1   9   9       50.78       30.57        4.52 o
   2   9   9       23.65       19.80        3.00 o
   3   9   9      411.59      391.53        9.20 o
   4   9   9      144.83      135.37        7.06 o
   5   9   9      148.63      162.93        7.38 o
   6   9   9       52.14       57.04        7.60 o
   7   9   9        9.85        8.89        5.13 o
  -5  10   9        7.56        3.63        5.24 o
  -4  10   9       73.50       88.64        8.21 o
  -3  10   9      251.24      245.82       13.97 o
  -2  10   9       39.37       38.75        4.66 o
  -1  10   9        0.81        4.92        1.86 o
   0  10   9      431.17      393.33       12.59 o
   1  10   9      165.69      154.44        7.74 o
   2  10   9       31.32       38.23        4.22 o
   3  10   9       49.68       44.56        3.87 o
   4  10   9       35.98       27.60        6.13 o
   5  10   9        4.45        0.24        4.82 o
   6  10   9       41.18       40.69        7.14 o
  -3  11   9       25.80       28.25        6.07 o
  -2  11   9        5.63        6.00        4.85 o
  -1  11   9       -0.25        0.11        4.65 o
   0  11   9       -1.26        0.39        4.38 o
   1  11   9       14.39        5.83        5.46 o
   2  11   9        4.36        0.44        4.63 o
   3  11   9        6.59       10.06        3.81 o
   4  11   9       -2.19        1.74        4.25 o
   5  11   9       28.42       18.06        6.10 o
   6  11   9      107.13      110.07       10.66 o
   0  12   9       33.21       26.65        6.92 o
   1  12   9       43.51       37.74        6.65 o
   2  12   9       50.96       41.72        7.95 o
   3  12   9        8.98       11.48        4.88 o
   4  12   9       70.55       65.38        8.05 o
  -1 -11  10       11.53       10.14        5.44 o
   0 -11  10       13.72       23.05        5.58 o
  -3 -10  10        7.96        5.52        5.67 o
  -2 -10  10       19.28       16.42        5.96 o
  -1 -10  10        7.44        5.50        3.53 o
   0 -10  10       42.73       41.36        4.81 o
   1 -10  10        8.41        8.73        3.85 o
   2 -10  10      347.84      328.39       12.25 o
   3 -10  10       13.59       16.20        5.86 o
  -5  -9  10        7.47        0.85        4.51 o
  -4  -9  10      107.00      124.18        9.27 o
  -3  -9  10      112.36      113.16        9.60 o
  -2  -9  10      235.17      217.21        9.01 o
  -1  -9  10        0.90        0.02        1.59 o
   0  -9  10       21.81       19.09        3.89 o
   1  -9  10        2.76        1.81        4.75 o
   2  -9  10       42.05       42.95        7.16 o
   3  -9  10       53.11       59.10        7.51 o
   4  -9  10      148.47      149.59        8.23 o
   5  -9  10       17.49        6.67        5.53 o
  -5  -8  10      149.98      144.97        7.97 o
  -4  -8  10       81.81       65.99        6.42 o
  -3  -8  10       35.29       34.19        4.01 o
  -2  -8  10       16.71       20.58        2.55 o
  -1  -8  10       15.97       16.72        3.26 o
   0  -8  10        2.80        8.80        2.76 o
   1  -8  10       12.68       13.72        2.98 o
   2  -8  10       33.47       38.17        3.74 o
   3  -8  10       45.36       33.56        7.07 o
   4  -8  10      330.92      344.73       15.45 o
   5  -8  10      167.45      149.20       11.20 o
   6  -8  10        6.22        4.44        4.40 o
  -7  -7  10       32.85       45.59        7.63 o
  -6  -7  10        8.75        0.45        4.45 o
  -5  -7  10       14.75       13.31        3.24 o
  -4  -7  10        9.52        7.88        2.96 o
  -3  -7  10      155.35      156.16        6.77 o
  -2  -7  10       18.33       16.14        2.98 o
  -1  -7  10      202.20      198.41        7.37 o
   0  -7  10        3.10        1.05        2.50 o
   1  -7  10      392.65      389.05       10.41 o
   2  -7  10        2.18        4.47        2.45 o
   3  -7  10       80.15       97.90        4.01 o
   4  -7  10       73.32       97.87        5.02 o
   5  -7  10       23.73       24.83        3.61 o
   6  -7  10      333.62      320.69       10.69 o
   7  -7  10        7.38        1.77        5.14 o
  -7  -6  10       44.46       44.99        5.64 o
  -6  -6  10       33.64       23.58        5.02 o
  -5  -6  10      119.90      118.15        5.52 o
  -4  -6  10       20.57       24.33        3.08 o
  -3  -6  10        9.25       16.48        2.57 o
  -2  -6  10       77.27       78.83        6.48 o
  -1  -6  10       74.53       85.49        6.15 o
   0  -6  10       48.29       40.97        5.11 o
   1  -6  10       42.93       47.06        4.94 o
   2  -6  10      402.81      411.42       13.87 o
   3  -6  10       86.12       88.87        3.98 o
   4  -6  10      120.32      129.35        5.91 o
   5  -6  10      103.36       99.57        5.76 o
   6  -6  10       95.88       82.71        5.73 o
   7  -6  10       34.45       40.14        6.78 o
   8  -6  10       15.29        5.90        6.03 o
  -7  -5  10       16.26       11.83        4.40 o
  -6  -5  10       86.61       76.32        6.46 o
  -5  -5  10       18.32       13.99        3.09 o
  -4  -5  10       60.49       79.76        5.20 o
  -3  -5  10       24.02       31.43        3.97 o
  -2  -5  10      480.67      507.53       15.56 o
  -1  -5  10       38.56       30.65        4.89 o
   0  -5  10       15.25       15.79        3.86 o
   1  -5  10       34.13       30.46        4.83 o
   2  -5  10     1200.59     1207.07       27.22 o
   3  -5  10       19.66       32.25        4.19 o
   4  -5  10      144.63      137.58        8.78 o
   5  -5  10        0.37        0.13        2.14 o
   6  -5  10       58.06       52.92        4.56 o
   7  -5  10       12.39        1.80        5.32 o
   8  -5  10        2.80        0.05        4.51 o
  -8  -4  10       60.62       79.97        8.59 o
  -7  -4  10       62.50       60.23        6.07 o
  -6  -4  10       34.41       32.87        4.59 o
  -5  -4  10      134.43      130.25        7.09 o
  -4  -4  10      667.40      662.92       14.90 o
  -3  -4  10      321.11      314.31        9.61 o
  -2  -4  10      228.95      250.84       10.65 o
  -1  -4  10      337.82      377.74       12.26 o
   0  -4  10       58.26       53.63        5.48 o
   1  -4  10      225.24      244.43        9.58 o
   2  -4  10     1746.49     1734.87       35.50 o
   3  -4  10      130.50      118.80        7.89 o
   4  -4  10      166.82      200.02        6.57 o
   5  -4  10      198.60      216.40       10.72 o
   6  -4  10        6.00        7.12        4.38 o
   7  -4  10       66.32       72.76        7.32 o
   8  -4  10       28.39       10.33        6.92 o
  -8  -3  10       13.33        3.19        4.69 o
  -7  -3  10        4.06        4.17        3.75 o
  -6  -3  10      135.23      134.30        7.39 o
  -5  -3  10        0.09        0.11        6.21 o
  -4  -3  10       28.42       30.32        4.25 o
  -3  -3  10       67.09       53.76        4.89 o
  -2  -3  10        5.55        1.25        4.60 o
  -1  -3  10      197.61      196.08        9.26 o
   0  -3  10      693.20      691.47       18.12 o
   1  -3  10      744.30      707.81       19.07 o
   2  -3  10      152.22      170.77        8.04 o
   3  -3  10       51.93       43.07        5.51 o
   4  -3  10       18.23       14.94        3.20 o
   5  -3  10       11.39        5.15        3.62 o
   6  -3  10       56.70       49.65        6.50 o
   7  -3  10       11.33        4.30        5.34 o
   8  -3  10       11.20        3.56        6.00 o
  -8  -2  10        0.01        0.77       21.31 o
  -7  -2  10       10.38        7.37        3.83 o
  -6  -2  10      128.81      124.39        7.04 o
  -5  -2  10      270.17      275.35        9.11 o
  -4  -2  10       26.02       32.57        3.82 o
  -3  -2  10        9.36        5.14        3.47 o
  -2  -2  10      151.99      153.21        5.85 o
  -1  -2  10     1591.24     1570.29       32.68 o
   0  -2  10      665.23      619.02       17.35 o
   1  -2  10      543.34      593.09       15.39 o
   2  -2  10     1620.77     1766.52       32.87 o
   3  -2  10       14.12       18.86        4.10 o
   4  -2  10      415.46      433.90       10.21 o
   5  -2  10     2172.84     2267.74       44.87 o
   6  -2  10       -1.11        3.45        3.99 o
   7  -2  10      636.80      613.50       21.92 o
   8  -2  10       22.30        0.04        6.36 o
   9  -2  10        6.04        2.66        5.10 o
  -8  -1  10       21.54       27.25        4.19 o
  -7  -1  10       -2.14        0.71        3.65 o
  -6  -1  10       -2.34        4.50        2.90 o
  -5  -1  10       12.37       14.18        3.57 o
  -4  -1  10       -0.91        1.07        1.60 o
  -3  -1  10      332.87      316.28        8.74 o
  -2  -1  10     1360.33     1318.69       20.39 o
  -1  -1  10      195.39      174.86        8.99 o
   0  -1  10      460.64      470.77       13.68 o
   1  -1  10     3983.38     3917.10       68.00 o
   2  -1  10      418.68      400.39       13.16 o
   3  -1  10       79.46       81.44        6.13 o
   4  -1  10      131.74      146.53        8.14 o
   5  -1  10       -0.61        1.07        2.29 o
   6  -1  10      289.55      287.10       13.35 o
   7  -1  10       23.63       12.22        5.99 o
   8  -1  10       38.87       34.83        7.17 o
   9  -1  10       13.44       15.44        5.55 o
  -8   0  10        2.94        6.57        6.28 o
  -7   0  10       30.49       28.19        4.45 o
  -6   0  10       67.22       69.18        5.35 o
  -5   0  10       13.77       12.60        3.48 o
  -4   0  10       47.14       42.77        4.23 o
  -3   0  10     1099.05     1089.24       17.69 o
  -2   0  10     1219.78     1238.40       18.19 o
  -1   0  10      434.58      448.13        8.75 o
   0   0  10       61.78       55.57        3.34 o
   1   0  10      620.76      574.81       16.13 o
   2   0  10        5.45        5.54        3.24 o
   3   0  10      282.23      309.97       10.83 o
   4   0  10      153.45      140.74        8.66 o
   5   0  10      257.96      269.59       11.62 o
   6   0  10       25.07       17.27        5.55 o
   7   0  10       -6.12        0.84        4.92 o
   8   0  10      117.61      138.14       10.06 o
   9   0  10        6.40        3.72        4.60 o
  -8   1  10      141.96      156.66       12.19 o
  -7   1  10       32.52       36.34        4.52 o
  -6   1  10      239.08      232.46        8.64 o
  -5   1  10       52.04       47.10        3.87 o
  -4   1  10      105.51       97.95        5.25 o
  -3   1  10     1185.78     1200.92       18.18 o
  -2   1  10      277.48      248.23       10.99 o
  -1   1  10      375.22      335.67        7.66 o
   0   1  10      201.40      203.44        8.40 o
   1   1  10      147.02       79.34        7.18 o
   2   1  10     1268.06     1292.83       26.65 o
   3   1  10     1040.61     1085.01       23.92 o
   4   1  10      368.00      360.50       13.24 o
   5   1  10      489.25      516.38       16.33 o
   6   1  10      270.95      245.42       12.60 o
   7   1  10       85.75       86.69        7.88 o
   8   1  10       41.99       46.36        6.51 o
   9   1  10       49.91       42.61        7.91 o
  -8   2  10      104.71       82.12       11.52 o
  -7   2  10      158.31      161.38       12.05 o
  -6   2  10       52.57       61.90        4.26 o
  -5   2  10       -2.01        0.01        3.14 o
  -4   2  10        0.86        0.95        1.68 o
  -3   2  10      855.84      773.34       13.92 o
  -2   2  10      369.67      311.63       12.69 o
  -1   2  10       95.35       86.88        3.49 o
   0   2  10      704.13      576.81       17.13 o
   1   2  10       17.57        8.51        3.52 o
   2   2  10        8.86       15.34        2.98 o
   3   2  10       92.35      105.94        6.19 o
   4   2  10       61.95       62.27        4.01 o
   5   2  10     1784.31     1691.13       37.85 o
   6   2  10       37.34       41.25        5.61 o
   7   2  10       -8.85        0.05        4.65 o
   8   2  10       15.72       25.92        4.83 o
   9   2  10        5.39        0.89        5.62 o
  -8   3  10      118.95      121.90       11.48 o
  -7   3  10       34.82       22.98        7.60 o
  -6   3  10       23.97       23.35        6.30 o
  -5   3  10      144.24      158.34        4.29 o
  -4   3  10       17.03       12.58        3.19 o
  -3   3  10      951.14     1023.31       14.44 o
  -2   3  10      913.53      912.15       21.87 o
  -1   3  10      294.56      296.35       10.31 o
   0   3  10     2027.70     2066.04       37.52 o
   1   3  10     1112.23     1107.21       23.51 o
   2   3  10      351.88      352.93       11.14 o
   3   3  10      137.55      135.69        7.32 o
   4   3  10       43.42       53.18        4.89 o
   5   3  10      312.23      339.05       12.67 o
   6   3  10       12.31       13.63        2.43 o
   7   3  10      191.17      207.73       11.38 o
   8   3  10      194.65      188.29       12.38 o
   9   3  10      160.51      139.73       12.01 o
  -8   4  10       18.07        6.36        7.31 o
  -7   4  10       10.58       18.71        6.78 o
  -6   4  10      255.96      251.98        8.97 o
  -5   4  10      121.43      121.15        4.60 o
  -4   4  10      287.70      280.36        6.67 o
  -3   4  10      488.31      480.21       10.77 o
  -2   4  10       91.84       90.56        4.48 o
  -1   4  10       14.01        7.20        2.47 o
   0   4  10        0.39        0.09        2.13 o
   1   4  10      156.91      156.84        6.97 o
   2   4  10       34.43       38.38        3.82 o
   3   4  10      103.38      130.10        6.40 o
   4   4  10       64.37       62.94        5.56 o
   5   4  10      860.68      880.71       15.57 o
   6   4  10       42.55       51.86        3.55 o
   7   4  10       61.60       68.14        6.96 o
   8   4  10       15.67       18.76        5.03 o
   9   4  10        9.42       13.88        5.45 o
  -8   5  10      113.06      134.86       11.25 o
  -7   5  10       -2.23       21.62        6.79 o
  -6   5  10       12.87       12.93        2.98 o
  -5   5  10       58.39       51.51        3.54 o
  -4   5  10       20.89       19.93        2.61 o
  -3   5  10      688.56      711.18       11.05 o
  -2   5  10      209.84      224.64        5.46 o
  -1   5  10      302.12      314.29        6.38 o
   0   5  10      773.25      809.28       11.23 o
   1   5  10      341.65      374.44        6.14 o
   2   5  10      177.10      186.33        5.82 o
   3   5  10     3142.97     3043.33       40.02 o
   4   5  10      714.00      710.85       13.55 o
   5   5  10       46.22       44.87        3.73 o
   6   5  10        7.86       12.54        2.67 o
   7   5  10       85.21       79.45        7.67 o
   8   5  10       -8.09        0.36        5.02 o
   9   5  10       58.14       54.41        8.04 o
  -7   6  10        4.78        0.16        3.91 o
  -6   6  10       12.82        9.12        3.34 o
  -5   6  10       -4.94        0.67        2.39 o
  -4   6  10      316.19      292.06        7.40 o
  -3   6  10        2.90        0.48        2.14 o
  -2   6  10      509.33      512.57        9.15 o
  -1   6  10      399.69      417.77        7.83 o
   0   6  10      569.01      594.82        9.45 o
   1   6  10       70.57       72.87        2.75 o
   2   6  10       11.02       10.62        1.98 o
   3   6  10      828.81      845.97       12.03 o
   4   6  10      149.22      161.48        5.91 o
   5   6  10      312.96      296.12        8.76 o
   6   6  10        3.27        1.14        2.35 o
   7   6  10        4.88        1.87        4.36 o
   8   6  10      124.31      120.75        9.96 o
   9   6  10        6.92        9.10        5.51 o
  -6   7  10        7.28        5.27        3.13 o
  -5   7  10      100.03       89.60        4.64 o
  -4   7  10      126.55      132.80        4.90 o
  -3   7  10       47.56       46.86        3.23 o
  -2   7  10      354.07      360.16        7.61 o
  -1   7  10      187.29      198.95        5.43 o
   0   7  10     1070.88     1078.11       14.68 o
   1   7  10     1181.61     1208.95       13.11 o
   2   7  10        6.61        8.52        2.06 o
   3   7  10      646.20      641.33       10.46 o
   4   7  10       95.87       98.69        4.01 o
   5   7  10        7.54        8.23        2.09 o
   6   7  10       65.10       56.79        3.84 o
   7   7  10       57.11       55.07        6.66 o
  -6   8  10       28.03       29.91        5.30 o
  -5   8  10       69.45       80.17        5.09 o
  -4   8  10      167.85      158.11        7.26 o
  -3   8  10      225.42      258.49        8.42 o
  -2   8  10        7.19        2.93        3.02 o
  -1   8  10        4.48        0.27        3.18 o
   0   8  10       18.35       11.61        3.50 o
   1   8  10      339.82      340.20        7.69 o
   2   8  10      615.78      640.61       10.89 o
   3   8  10       89.13       82.71        5.07 o
   4   8  10       17.86       17.65        3.47 o
   5   8  10       18.63       25.44        3.47 o
   6   8  10       48.80       49.61        4.43 o
   7   8  10       33.29       31.43        6.75 o
  -6   9  10        1.82        6.39        4.13 o
  -5   9  10        9.36        6.09        4.92 o
  -4   9  10        6.30       10.20        3.04 o
  -3   9  10       62.57       57.60        5.02 o
  -2   9  10      212.90      209.00        8.50 o
  -1   9  10      186.83      193.87        7.97 o
   0   9  10       50.32       58.09        4.87 o
   1   9  10      157.95      167.70        7.31 o
   2   9  10        0.39        0.90        1.77 o
   3   9  10        9.10        9.41        2.58 o
   4   9  10      139.01      126.36        6.89 o
   5   9  10        4.23        0.03        3.33 o
   6   9  10       94.38       79.57        9.02 o
   7   9  10       38.39       29.75        7.30 o
  -4  10  10       49.53       48.55        6.89 o
  -3  10  10        8.62       18.10        3.41 o
  -2  10  10       -0.04        0.14        8.25 o
  -1  10  10      100.91       90.21        6.31 o
   0  10  10      242.87      238.24        9.44 o
   1  10  10       15.52       24.96        3.73 o
   2  10  10       -0.52        0.10        2.14 o
   3  10  10        1.11        2.61        2.67 o
   4  10  10       18.47       16.29        3.43 o
   5  10  10       82.82       98.58        8.22 o
   6  10  10        8.15       21.56        4.87 o
  -2  11  10       54.55       48.28        8.28 o
  -1  11  10       10.85        7.78        3.79 o
   0  11  10       21.15       11.92        4.32 o
   1  11  10      145.88      154.20        7.84 o
   2  11  10       44.29       46.46        4.89 o
   3  11  10       -1.00        5.21        3.61 o
   1  12  10       14.90       11.05        5.75 o
   2  12  10        4.31        0.82        4.76 o
   3  12  10      202.77      205.91       12.97 o
  -1 -11  11        8.70        9.79        4.78 o
  -1 -10  11       30.63       23.79        4.54 o
   0 -10  11       59.37       54.63        5.76 o
   1 -10  11        5.91        9.88        3.69 o
   2 -10  11       76.24       76.11        9.91 o
  -5  -9  11       -6.84        0.41        4.80 o
  -4  -9  11       31.54       20.52        6.54 o
  -3  -9  11      226.38      218.94       13.47 o
  -2  -9  11       17.48       15.94        3.60 o
  -1  -9  11       73.12       71.22        5.69 o
   0  -9  11       57.93       55.23        7.79 o
   1  -9  11       -3.61        0.82        4.85 o
   2  -9  11       39.91       35.42        6.37 o
   3  -9  11        0.35        2.69        4.41 o
   4  -9  11        1.92        2.76        5.05 o
   5  -9  11        4.26        1.07        5.07 o
  -5  -8  11       29.87       25.35        5.72 o
  -4  -8  11       11.02       14.71        4.43 o
  -3  -8  11       17.02       19.54        3.30 o
  -2  -8  11       54.99       59.91        4.74 o
  -1  -8  11        3.85        6.26        2.82 o
   0  -8  11       -0.57        0.23        2.08 o
   1  -8  11       94.95      100.82        5.72 o
   2  -8  11        2.39        4.26        3.03 o
   3  -8  11        5.49        0.25        2.79 o
   4  -8  11        7.94        3.49        4.91 o
   5  -8  11       20.63       23.20        5.10 o
   6  -8  11       -3.62        9.16        5.26 o
  -6  -7  11        2.83        8.55        3.99 o
  -5  -7  11        5.20        4.69        2.99 o
  -4  -7  11       -2.48        0.35        2.91 o
  -3  -7  11        3.16        1.54        2.99 o
  -2  -7  11       -6.12        2.02        3.10 o
  -1  -7  11       87.43       93.14        5.18 o
   0  -7  11      280.50      278.68        9.02 o
   1  -7  11       -2.57        1.05        3.02 o
   2  -7  11      119.26      118.59        6.06 o
   3  -7  11       19.16       26.03        2.58 o
   4  -7  11      296.20      305.44        9.79 o
   5  -7  11       52.40       60.12        4.75 o
   6  -7  11       16.22       14.72        3.43 o
   7  -7  11       16.88       26.88        5.79 o
  -7  -6  11       23.50        6.22        7.27 o
  -6  -6  11       -0.15        4.03        4.95 o
  -5  -6  11       18.13       12.18        3.04 o
  -4  -6  11       34.92       41.91        3.56 o
  -3  -6  11       62.48       57.72        4.69 o
  -2  -6  11       78.41       62.25        6.83 o
  -1  -6  11      305.37      290.12       12.55 o
   0  -6  11      831.54      834.19       21.94 o
   1  -6  11       82.79       97.04        6.30 o
   2  -6  11      418.76      435.78       14.62 o
   3  -6  11       30.35       31.15        4.82 o
   4  -6  11       25.96       16.10        3.58 o
   5  -6  11        6.62        2.18        3.09 o
   6  -6  11        1.73        3.37        2.91 o
   7  -6  11        0.18        1.04        5.53 o
   8  -6  11       52.03       54.99        7.94 o
  -7  -5  11       28.80       25.26        5.22 o
  -6  -5  11       35.40       38.03        5.11 o
  -5  -5  11      435.04      412.90        9.90 o
  -4  -5  11       -0.28        2.01        3.25 o
  -3  -5  11       33.21       32.61        4.26 o
  -2  -5  11        2.59        2.39        4.12 o
  -1  -5  11        0.17        0.93        4.42 o
   0  -5  11      199.98      205.85        9.53 o
   1  -5  11       86.49       87.16        6.70 o
   2  -5  11       41.55       44.71        5.29 o
   3  -5  11      256.43      325.20       11.34 o
   4  -5  11       12.49       20.47        2.71 o
   5  -5  11      342.88      336.78       14.63 o
   6  -5  11       38.59       41.73        4.18 o
   7  -5  11       27.94       25.43        6.18 o
   8  -5  11       56.57       67.40        8.26 o
  -8  -4  11       45.45       37.59        8.29 o
  -7  -4  11       73.77       75.51        6.36 o
  -6  -4  11       41.69       47.92        4.96 o
  -5  -4  11       81.83       74.20        5.85 o
  -4  -4  11        6.68        7.39        3.35 o
  -3  -4  11       92.80       98.48        5.60 o
  -2  -4  11      108.82      106.89        7.81 o
  -1  -4  11      280.15      310.59       11.53 o
   0  -4  11        7.83        9.59        4.01 o
   1  -4  11      110.26       91.00        7.29 o
   2  -4  11       54.27       63.49        5.78 o
   3  -4  11      971.19      981.26       24.53 o
   4  -4  11      519.19      525.98       12.21 o
   5  -4  11      102.02      116.67        8.14 o
   6  -4  11       10.45       31.85        4.72 o
   7  -4  11       25.93       27.73        5.68 o
   8  -4  11        3.30        3.83        4.97 o
  -8  -3  11       17.34       13.89        5.74 o
  -7  -3  11       41.72       36.67        5.25 o
  -6  -3  11       10.08        7.31        3.89 o
  -5  -3  11       21.38       23.44        4.20 o
  -4  -3  11       91.97       83.09        5.77 o
  -3  -3  11       34.23       39.99        4.07 o
  -2  -3  11      129.61      131.47        8.56 o
  -1  -3  11        4.37        5.55        4.02 o
   0  -3  11       86.96       91.43        6.54 o
   1  -3  11       87.04       96.82        6.43 o
   2  -3  11       25.79       20.49        4.39 o
   3  -3  11      883.09      872.18       22.75 o
   4  -3  11        5.03        7.01        3.88 o
   5  -3  11      124.47      102.13        8.60 o
   6  -3  11      336.05      359.22       14.87 o
   7  -3  11      269.02      229.43       14.20 o
   8  -3  11      123.87      112.29       10.71 o
  -8  -2  11       42.54       39.09        6.69 o
  -7  -2  11        7.62        7.20        3.73 o
  -6  -2  11       84.83       78.25        6.16 o
  -5  -2  11       76.84       71.55        5.47 o
  -4  -2  11        6.82        4.56        3.20 o
  -3  -2  11       15.98       14.77        3.69 o
  -2  -2  11       78.97       77.91        7.07 o
  -1  -2  11       88.14       90.94        6.74 o
   0  -2  11     1844.29     1852.65       36.89 o
   1  -2  11      138.73      165.37        7.73 o
   2  -2  11      597.95      576.48       17.06 o
   3  -2  11        2.32        0.82        3.75 o
   4  -2  11      330.35      310.59       13.19 o
   5  -2  11        0.90        0.97        2.30 o
   6  -2  11      540.28      571.83       19.12 o
   7  -2  11      241.66      241.16       13.38 o
   8  -2  11       33.98       30.52        6.51 o
  -7  -1  11       42.63       54.76        5.25 o
  -6  -1  11       32.85       28.37        4.45 o
  -5  -1  11       71.29       71.30        5.28 o
  -4  -1  11      272.64      260.66        8.64 o
  -3  -1  11       60.99       60.87        4.54 o
  -2  -1  11       -1.65        2.17        4.40 o
  -1  -1  11      374.47      384.20       13.05 o
   0  -1  11      157.04      151.92        8.27 o
   1  -1  11       96.63       96.59        6.66 o
   2  -1  11      544.19      548.46       15.88 o
   3  -1  11       19.17       18.63        4.36 o
   4  -1  11      176.39      167.33        9.46 o
   5  -1  11      506.39      527.12       17.25 o
   6  -1  11       78.66       74.68        7.61 o
   7  -1  11        2.52        1.00        5.19 o
   8  -1  11       83.73       86.19        8.93 o
  -8   0  11       10.71        0.62        5.04 o
  -7   0  11        5.79        0.24        4.03 o
  -6   0  11       44.78       52.81        4.68 o
  -5   0  11       -0.65        1.79        1.97 o
  -4   0  11      173.17      169.87        6.71 o
  -3   0  11       77.59       94.87        4.55 o
  -2   0  11      127.12      142.58        8.42 o
  -1   0  11       94.68       96.41        4.18 o
   0   0  11      460.58      495.49       14.14 o
   1   0  11      249.30      267.41       10.00 o
   2   0  11      401.36      398.59       13.14 o
   3   0  11      457.15      475.05       14.68 o
   4   0  11      242.34      269.38       11.04 o
   5   0  11      210.75      222.66       10.69 o
   6   0  11      112.32      122.91        8.75 o
   7   0  11     1007.49      979.77       28.73 o
   8   0  11       64.06       67.32        8.29 o
   9   0  11       14.90       17.02        5.55 o
  -8   1  11       -4.89        0.10        4.54 o
  -7   1  11      110.70      112.90        7.74 o
  -6   1  11      123.37      106.12        6.37 o
  -5   1  11        1.51       11.38        3.27 o
  -4   1  11      107.81      122.95        5.36 o
  -3   1  11        1.00        3.56        1.44 o
  -2   1  11      497.72      515.75       15.72 o
  -1   1  11       62.10       48.15        3.40 o
   0   1  11      376.19      425.56        7.86 o
   1   1  11       21.63       21.41        4.19 o
   2   1  11      197.81      179.11        8.84 o
   3   1  11      372.90      374.11       12.97 o
   4   1  11       28.46       26.71        4.79 o
   5   1  11       10.04       13.79        3.90 o
   6   1  11       91.95       91.44        7.79 o
   7   1  11       98.80       81.75        8.74 o
   8   1  11      175.05      144.92       11.85 o
   9   1  11        1.25       10.97        5.53 o
  -8   2  11        1.89       12.71        7.36 o
  -7   2  11       38.08       31.15        5.57 o
  -6   2  11        1.08        5.34        5.85 o
  -5   2  11       24.30       20.16        3.49 o
  -4   2  11       58.40       46.23        4.39 o
  -3   2  11       11.42       10.81        2.65 o
  -2   2  11      720.10      705.96       19.41 o
  -1   2  11      703.10      718.60       11.24 o
   0   2  11      550.41      585.08       15.17 o
   1   2  11     1186.43     1286.25       25.51 o
   2   2  11        7.68        2.55        3.58 o
   3   2  11     2103.04     2043.00       40.91 o
   4   2  11      514.54      488.78       16.35 o
   5   2  11      395.83      408.45       14.65 o
   6   2  11      214.60      228.01       11.38 o
   7   2  11       32.78       27.39        5.91 o
   8   2  11       15.19       18.72        5.22 o
   9   2  11       54.19       44.94        8.58 o
  -7   3  11       43.17       41.84        5.61 o
  -6   3  11       35.65       26.02        6.83 o
  -5   3  11       30.10       21.86        6.43 o
  -4   3  11       30.27       32.08        3.12 o
  -3   3  11      312.76      328.11       12.76 o
  -2   3  11      467.59      441.59       14.71 o
  -1   3  11      122.34      108.68        7.02 o
   0   3  11       81.54       89.80        5.49 o
   1   3  11       12.21       10.09        3.32 o
   2   3  11        7.02        7.53        3.39 o
   3   3  11      121.12       89.92        7.19 o
   4   3  11        3.83        3.35        3.87 o
   5   3  11       79.67       87.09        7.01 o
   6   3  11      328.48      350.40       14.01 o
   7   3  11       17.25       10.38        5.03 o
   8   3  11       33.02       31.78        6.32 o
   9   3  11       99.35       99.85        9.85 o
  -8   4  11        9.13        0.15        7.53 o
  -7   4  11        5.22        0.27        4.28 o
  -6   4  11       39.82       38.44        7.04 o
  -5   4  11      153.82      163.65        5.14 o
  -4   4  11        7.61        8.12        2.27 o
  -3   4  11       27.31       14.51        3.56 o
  -2   4  11        4.41        1.90        3.98 o
  -1   4  11       50.60       52.97        4.91 o
   0   4  11       39.64       52.43        4.22 o
   1   4  11       23.94       28.80        3.87 o
   2   4  11       86.02       82.25        5.78 o
   3   4  11       97.15       87.09        6.63 o
   4   4  11       75.86       90.84        6.23 o
   5   4  11        4.59        0.95        2.63 o
   6   4  11      217.17      187.99        7.42 o
   7   4  11      515.73      506.48       19.02 o
   8   4  11      319.59      305.52       15.81 o
   9   4  11        5.38        4.70        4.95 o
  -8   5  11       47.51       33.16        9.16 o
  -7   5  11       10.84        4.44        5.53 o
  -6   5  11       45.46       42.38        4.62 o
  -5   5  11       34.47       41.52        3.01 o
  -4   5  11       23.35       24.49        2.58 o
  -3   5  11        0.25        0.63        2.12 o
  -2   5  11       92.51      101.62        3.89 o
  -1   5  11       66.97       70.64        4.02 o
   0   5  11      281.59      301.36        9.78 o
   1   5  11       51.05       46.58        2.77 o
   2   5  11      179.78      169.62        7.88 o
   3   5  11       80.57       84.25        4.40 o
   4   5  11      129.40      127.33        5.46 o
   5   5  11        1.06        7.27        2.36 o
   6   5  11      408.34      375.67       10.48 o
   7   5  11       36.51       32.83        6.18 o
   8   5  11        2.48        7.01        4.52 o
   9   5  11        0.39        0.34        4.26 o
  -7   6  11       33.12       23.10        7.54 o
  -6   6  11        5.28        0.05        3.18 o
  -5   6  11       31.20       37.34        3.05 o
  -4   6  11       80.79       90.41        4.05 o
  -3   6  11       -1.19        1.50        2.15 o
  -2   6  11      406.82      395.35        8.30 o
  -1   6  11       -3.32        0.09        2.29 o
   0   6  11      502.87      512.75        9.07 o
   1   6  11     1795.65     1789.02       17.81 o
   2   6  11      115.63      120.48        3.96 o
   3   6  11     1331.33     1393.39       30.99 o
   4   6  11      181.80      156.43        6.60 o
   5   6  11        0.01        1.73       14.88 o
   6   6  11       35.04       32.03        3.50 o
   7   6  11       84.18       51.78        7.98 o
   8   6  11       78.36       66.36        8.35 o
   9   6  11       27.29       21.47        5.85 o
  -6   7  11       80.83       72.58        5.67 o
  -5   7  11       61.85       65.64        3.89 o
  -4   7  11       23.87       18.34        2.74 o
  -3   7  11       -0.40        0.12        1.57 o
  -2   7  11      394.61      413.59        8.26 o
  -1   7  11      287.62      302.68        6.79 o
   0   7  11      224.03      208.32        5.95 o
   1   7  11      271.78      284.70        5.34 o
   2   7  11       31.43       32.73        2.52 o
   3   7  11       79.13       75.19        3.63 o
   4   7  11       62.76       83.50        3.38 o
   5   7  11      123.88      135.07        4.76 o
   6   7  11       68.21       64.97        4.76 o
   7   7  11      161.06      149.31       10.24 o
  -6   8  11       14.04        5.55        4.68 o
  -5   8  11       85.78       87.99        5.57 o
  -4   8  11      169.73      163.77        7.59 o
  -3   8  11        3.41        3.65        3.01 o
  -2   8  11        8.34        9.41        2.96 o
  -1   8  11       21.64       12.88        3.47 o
   0   8  11      147.54      166.59        6.75 o
   1   8  11      128.43      130.76        6.44 o
   2   8  11        4.55        3.90        2.33 o
   3   8  11      257.61      289.46        8.42 o
   4   8  11        1.09        1.96        2.55 o
   5   8  11        2.18        3.59        2.79 o
   6   8  11        5.20        1.76        2.70 o
   7   8  11        6.98       11.63        4.44 o
  -6   9  11       -6.35        0.11        4.52 o
  -5   9  11       64.48       72.42        5.18 o
  -4   9  11      168.03      185.40        7.86 o
  -3   9  11       92.35       84.01        6.13 o
  -2   9  11      134.34      157.22        6.99 o
  -1   9  11       50.67       42.60        4.90 o
   0   9  11      333.58      292.69       10.66 o
   1   9  11      182.60      184.61        7.96 o
   2   9  11       86.35       77.49        5.78 o
   3   9  11       -0.57        0.40        1.78 o
   4   9  11        2.32        0.77        2.75 o
   5   9  11      103.75       91.18        6.29 o
   6   9  11       19.94       10.16        3.86 o
   7   9  11        7.43       13.16        5.47 o
  -4  10  11      164.93      156.15        8.19 o
  -3  10  11        9.65        7.67        3.72 o
  -2  10  11      156.10      143.09        8.03 o
  -1  10  11      116.85      128.97        6.83 o
   0  10  11        3.20        9.07        3.45 o
   1  10  11        5.66        1.68        3.13 o
   2  10  11      275.59      266.72       10.14 o
   3  10  11        3.20        2.37        3.31 o
   4  10  11      128.91      106.23       10.26 o
   5  10  11       43.17       43.36        4.69 o
   6  10  11       56.30       62.81        7.71 o
  -2  11  11       39.07       41.02        4.90 o
  -1  11  11       12.20        6.44        4.08 o
   0  11  11        1.20        0.05        3.40 o
   1  11  11       10.27       13.81        3.74 o
   2  11  11       31.95       23.45        4.69 o
   3  11  11       14.45       16.22        3.74 o
   2  12  11       33.54       24.36        6.44 o
   3  12  11       12.08        6.48        5.22 o
  -1 -10  12        2.27        0.40        4.45 o
   0 -10  12        9.74        0.15        5.19 o
   1 -10  12        1.95        0.00        5.30 o
  -4  -9  12        3.40        3.54        4.73 o
  -3  -9  12       76.39       70.36        8.72 o
  -2  -9  12       71.90       67.81        8.32 o
  -1  -9  12      131.11      124.05       10.66 o
   0  -9  12        5.11        0.13        4.65 o
   1  -9  12       28.88       31.07        6.03 o
   2  -9  12       69.96       81.99        8.41 o
   3  -9  12        9.85       19.32        4.86 o
   4  -9  12       15.43        9.27        5.44 o
   5  -9  12       31.47       21.86        6.61 o
  -5  -8  12       18.04       16.07        5.34 o
  -4  -8  12        5.31        0.15        4.50 o
  -3  -8  12       -6.10        0.29        4.22 o
  -2  -8  12        4.36       10.48        2.88 o
  -1  -8  12       24.60       22.21        3.95 o
   0  -8  12       67.98       61.83        5.01 o
   1  -8  12       17.74       22.52        3.56 o
   2  -8  12        0.96        0.86        1.48 o
   3  -8  12       24.57       18.13        6.10 o
   4  -8  12        1.18        1.73        5.10 o
   5  -8  12        1.34        8.60        4.57 o
  -6  -7  12        1.70        6.16        5.25 o
  -5  -7  12        1.82        5.12        2.84 o
  -4  -7  12        2.48        6.21        2.90 o
  -3  -7  12      144.13      142.16        6.97 o
  -2  -7  12        0.80        1.52        1.67 o
  -1  -7  12       25.68       34.21        3.84 o
   0  -7  12       37.22       42.96        4.09 o
   1  -7  12       87.55       91.83        5.41 o
   2  -7  12        2.60        6.34        2.85 o
   3  -7  12      135.85      135.98        5.33 o
   4  -7  12       83.49       62.14        5.60 o
   5  -7  12      193.63      169.37        8.35 o
   6  -7  12        3.98        4.90        3.45 o
   7  -7  12       -5.95        0.06        5.39 o
  -6  -6  12        2.38        6.61        3.88 o
  -5  -6  12        7.25        6.40        2.93 o
  -4  -6  12        8.28       11.60        2.65 o
  -3  -6  12      182.26      164.79       10.67 o
  -2  -6  12       25.27       13.00        4.94 o
  -1  -6  12      240.19      243.29       11.28 o
   0  -6  12       89.06       84.06        7.09 o
   1  -6  12      285.95      311.26       12.09 o
   2  -6  12       -4.50        0.03        3.86 o
   3  -6  12       35.16       40.82        5.16 o
   4  -6  12        7.15       13.15        2.75 o
   5  -6  12       22.12       18.38        3.80 o
   6  -6  12        6.24        1.28        3.28 o
   7  -6  12        7.53        4.84        4.81 o
  -7  -5  12       27.33       38.39        6.65 o
  -6  -5  12        2.76        0.87        4.38 o
  -5  -5  12       52.80       58.33        4.06 o
  -4  -5  12       12.84        6.72        3.85 o
  -3  -5  12        0.83        0.77        2.25 o
  -2  -5  12      353.63      344.45       14.13 o
  -1  -5  12      100.12      110.01        7.42 o
   0  -5  12       11.26       17.76        3.76 o
   1  -5  12        6.93        8.58        3.82 o
   2  -5  12      130.12      126.04        8.22 o
   3  -5  12      131.30      147.45        8.56 o
   4  -5  12        6.24       11.29        2.67 o
   5  -5  12       18.13       18.02        4.80 o
   6  -5  12       16.42       18.64        3.28 o
   7  -5  12      102.52       93.00        9.50 o
   8  -5  12      653.83      593.42       25.15 o
  -8  -4  12       -3.55        0.26        5.93 o
  -7  -4  12       23.02       24.74        5.09 o
  -6  -4  12       16.95       16.38        4.30 o
  -5  -4  12       -0.93        1.38        1.90 o
  -4  -4  12       42.93       47.00        4.64 o
  -3  -4  12      203.19      219.57       11.17 o
  -2  -4  12      402.46      419.99       15.07 o
  -1  -4  12       75.94       68.94        6.71 o
   0  -4  12      877.19      840.99       22.73 o
   1  -4  12       14.79       11.79        4.25 o
   2  -4  12       24.17       25.76        4.81 o
   3  -4  12       -3.47        0.45        3.74 o
   4  -4  12      215.30      211.44       11.00 o
   5  -4  12       23.44       27.18        5.12 o
   6  -4  12       81.01      113.40        7.75 o
   7  -4  12        5.50        5.74        4.36 o
   8  -4  12       26.87       37.68        6.33 o
  -8  -3  12        0.54       12.62        3.26 o
  -7  -3  12       -2.26        0.15        4.40 o
  -6  -3  12       70.43       54.71        5.88 o
  -5  -3  12      272.02      264.62        9.71 o
  -4  -3  12      167.73      178.75        7.37 o
  -3  -3  12      104.24      129.54        5.84 o
  -2  -3  12       41.20       36.06        6.19 o
  -1  -3  12      115.34      135.71        8.07 o
   0  -3  12       57.65       52.94        5.86 o
   1  -3  12     1019.48     1023.89       24.84 o
   2  -3  12       56.53       56.22        5.79 o
   3  -3  12      192.29      178.57        9.92 o
   4  -3  12      565.67      559.88       18.35 o
   5  -3  12       42.23       53.81        5.81 o
   6  -3  12       62.16       52.64        7.39 o
   7  -3  12       57.60       62.05        7.63 o
   8  -3  12      243.42      227.29       14.59 o
  -7  -2  12        0.14        4.82        5.32 o
  -6  -2  12       54.41       51.10        5.51 o
  -5  -2  12       47.92       50.89        4.66 o
  -4  -2  12       54.24       48.66        4.49 o
  -3  -2  12       47.73       51.23        4.52 o
  -2  -2  12      103.58      112.66        7.79 o
  -1  -2  12       19.94       22.17        5.10 o
   0  -2  12     1657.37     1608.78       34.88 o
   1  -2  12      833.01      866.74       21.62 o
   2  -2  12       72.47       64.19        6.41 o
   3  -2  12        8.76        6.88        4.29 o
   4  -2  12      225.28      208.59       11.16 o
   5  -2  12      108.71      136.17        8.04 o
   6  -2  12       82.16       89.32        7.84 o
   7  -2  12       27.86       17.56        5.90 o
   8  -2  12        4.21        0.03        4.63 o
  -7  -1  12      246.94      237.24       10.03 o
  -6  -1  12       77.92       80.11        5.80 o
  -5  -1  12      252.04      229.97        9.00 o
  -4  -1  12       -0.85        0.18        1.81 o
  -3  -1  12      107.70      106.14        5.59 o
  -2  -1  12      274.63      287.90       12.08 o
  -1  -1  12        0.85        0.57        2.02 o
   0  -1  12      319.61      340.54       12.16 o
   1  -1  12      664.75      736.16       18.40 o
   2  -1  12      459.02      430.75       14.84 o
   3  -1  12      617.53      610.81       18.23 o
   4  -1  12      660.39      635.41       19.73 o
   5  -1  12        8.87        3.43        4.12 o
   6  -1  12       95.30       91.01        8.40 o
   7  -1  12       41.05       46.03        6.77 o
   8  -1  12       35.83       36.69        7.08 o
  -7   0  12       -7.64        3.17        6.87 o
  -6   0  12       45.69       51.06        4.72 o
  -5   0  12      145.44      147.88        6.61 o
  -4   0  12        0.42        2.81        2.35 o
  -3   0  12        3.07        6.72        3.07 o
  -2   0  12      217.14      213.55       10.77 o
  -1   0  12       13.05       13.02        4.80 o
   0   0  12        6.07        5.04        3.50 o
   1   0  12      129.88      141.34        7.56 o
   2   0  12      332.79      339.41       12.31 o
   3   0  12      132.86      177.81        8.07 o
   4   0  12      641.68      683.70       19.09 o
   5   0  12     1570.70     1558.08       35.74 o
   6   0  12      152.70      148.73       10.09 o
   7   0  12       13.30        9.37        5.59 o
   8   0  12       19.05       30.28        5.81 o
  -7   1  12        4.30        1.70        6.29 o
  -6   1  12       47.43       34.25        7.64 o
  -5   1  12      107.07       96.30        5.88 o
  -4   1  12      625.95      619.88       12.90 o
  -3   1  12      542.51      506.04       11.26 o
  -2   1  12       30.96       31.68        5.55 o
  -1   1  12      802.34      783.54       13.26 o
   0   1  12     1372.10     1404.63       19.64 o
   1   1  12      100.65       98.90        6.88 o
   2   1  12      638.02      677.16       17.79 o
   3   1  12       80.03       73.95        6.58 o
   4   1  12        2.94        5.70        3.80 o
   5   1  12      345.54      369.82       13.96 o
   6   1  12       75.86       74.21        7.71 o
   7   1  12      217.57      197.98       12.42 o
   8   1  12       40.84       40.35        6.76 o
  -7   2  12       32.34       28.67        7.96 o
  -6   2  12       16.58        8.62        6.27 o
  -5   2  12      153.50      147.70       10.87 o
  -4   2  12       18.70       16.52        3.03 o
  -3   2  12      279.85      288.37       12.53 o
  -2   2  12       86.80       74.11        7.29 o
  -1   2  12      109.25      129.43        4.13 o
   0   2  12      180.07      235.57        5.19 o
   1   2  12      761.97      737.47       19.43 o
   2   2  12      425.36      413.42       13.68 o
   3   2  12      101.34      106.30        7.00 o
   4   2  12       26.25       23.45        4.92 o
   5   2  12        7.24        1.28        4.24 o
   6   2  12      139.65      128.53        9.73 o
   7   2  12       11.70       19.05        4.97 o
   8   2  12      347.31      329.57       16.75 o
   9   2  12      112.71      113.18       10.77 o
  -7   3  12       64.26       48.18        9.32 o
  -6   3  12        9.58       12.22        5.91 o
  -5   3  12      136.95      126.23       10.51 o
  -4   3  12       39.20       36.95        6.26 o
  -3   3  12      471.06      446.70       16.36 o
  -2   3  12        2.21        0.05        4.17 o
  -1   3  12      145.80      149.39        8.00 o
   0   3  12      105.09      113.46        3.87 o
   1   3  12      197.89      185.06        8.84 o
   2   3  12       88.45       94.37        6.23 o
   3   3  12      721.41      758.69       19.37 o
   4   3  12        8.88        5.49        4.27 o
   5   3  12        8.63       11.47        3.64 o
   6   3  12        3.83        7.27        3.59 o
   7   3  12      278.15      284.39       14.00 o
   8   3  12       62.07       62.43        7.66 o
   9   3  12        5.11        5.86        5.42 o
  -7   4  12       22.31       29.76        6.65 o
  -6   4  12       18.17       18.46        6.26 o
  -5   4  12        3.12        6.72        3.00 o
  -4   4  12      193.72      193.14       10.72 o
  -3   4  12      577.41      580.99       18.04 o
  -2   4  12      273.51      289.67       11.11 o
  -1   4  12        5.77        0.18        3.63 o
   0   4  12      130.71      152.45        7.12 o
   1   4  12      515.36      477.61       14.89 o
   2   4  12        3.30        0.08        3.11 o
   3   4  12       49.06       59.80        5.28 o
   4   4  12     1335.26     1345.94       30.46 o
   5   4  12      106.81      104.53        7.61 o
   6   4  12      187.89      189.42        7.03 o
   7   4  12       29.05       26.71        5.41 o
   8   4  12      113.15      107.50        9.57 o
   9   4  12      197.11      176.35       13.27 o
  -7   5  12       63.68       70.62        8.91 o
  -6   5  12       46.55       53.93        7.21 o
  -5   5  12       46.32       41.29        3.41 o
  -4   5  12      715.68      686.06       12.06 o
  -3   5  12       21.80       26.91        2.65 o
  -2   5  12       46.55       44.25        3.88 o
  -1   5  12        1.91        1.93        3.25 o
   0   5  12     1275.30     1271.37       27.04 o
   1   5  12        2.15        4.49        1.73 o
   2   5  12      336.58      348.24       11.54 o
   3   5  12      202.67      227.07        9.32 o
   4   5  12      171.42      171.51        6.45 o
   5   5  12        0.55        0.84        1.50 o
   6   5  12       56.45       54.92        4.26 o
   7   5  12       60.11       51.54        6.91 o
   8   5  12       41.40       45.35        6.56 o
   9   5  12       -5.47        1.07        5.38 o
  -7   6  12       11.12       13.21        6.17 o
  -6   6  12       -0.58        1.65        2.29 o
  -5   6  12      150.71      122.76        5.50 o
  -4   6  12       75.59       75.25        4.00 o
  -3   6  12       34.75       35.22        2.95 o
  -2   6  12       58.11       55.89        3.42 o
  -1   6  12     1594.63     1640.84       19.99 o
   0   6  12      582.49      600.90       10.21 o
   1   6  12      224.82      225.76        5.24 o
   2   6  12      131.89      127.22        4.25 o
   3   6  12       71.67       61.00        4.44 o
   4   6  12      126.86      129.69        5.69 o
   5   6  12      310.64      318.77        9.18 o
   6   6  12       44.75       37.32        4.01 o
   7   6  12       -2.56        4.89        3.94 o
   8   6  12      123.49      137.44       10.18 o
  -6   7  12       -3.74        0.67        3.36 o
  -5   7  12        5.86        6.69        2.40 o
  -4   7  12     1078.27     1039.84       16.33 o
  -3   7  12      148.90      145.22        5.23 o
  -2   7  12      726.24      731.56       12.09 o
  -1   7  12        9.61        8.42        2.14 o
   0   7  12      783.46      844.35       12.46 o
   1   7  12       92.31      100.95        3.95 o
   2   7  12       23.05       16.67        2.36 o
   3   7  12       -2.53        0.02        2.38 o
   4   7  12       32.34       33.59        2.75 o
   5   7  12        9.56        5.78        2.89 o
   6   7  12       50.68       55.95        4.20 o
   7   7  12        7.87        2.62        4.38 o
  -6   8  12       58.54       56.03        7.38 o
  -5   8  12       37.56       36.79        4.16 o
  -4   8  12       62.30       73.51        5.04 o
  -3   8  12        4.64        2.52        3.05 o
  -2   8  12      107.71      101.83        6.28 o
  -1   8  12      113.39      111.77        6.09 o
   0   8  12        6.85       10.69        2.76 o
   1   8  12      139.21      147.55        6.74 o
   2   8  12       44.84       36.89        6.48 o
   3   8  12      142.57      134.96        6.29 o
   4   8  12      235.85      250.67        8.31 o
   5   8  12        2.84        0.95        2.76 o
   6   8  12       18.83       17.49        3.49 o
   7   8  12       94.78       95.68        8.89 o
  -5   9  12       10.76       27.16        3.99 o
  -4   9  12        7.28       12.53        3.08 o
  -3   9  12        7.25        0.44        3.35 o
  -2   9  12       33.45       34.13        4.17 o
  -1   9  12      510.07      468.39       13.76 o
   0   9  12      134.02      117.07        7.04 o
   1   9  12        0.62        1.36        2.02 o
   2   9  12      295.54      271.79       10.21 o
   3   9  12      318.94      329.93       15.12 o
   4   9  12       68.85       59.87        7.74 o
   5   9  12       89.87       79.24        5.95 o
   6   9  12        7.70        8.36        3.32 o
   7   9  12       35.36       34.71        6.59 o
  -4  10  12        4.43        1.65        4.53 o
  -3  10  12       -0.24        0.68        3.30 o
  -2  10  12        1.11        1.67        3.21 o
  -1  10  12        4.42        3.98        3.50 o
   0  10  12       70.88       59.84        5.80 o
   1  10  12        8.20        6.02        3.44 o
   2  10  12      174.43      137.17        8.27 o
   3  10  12      114.50       96.74       10.00 o
   4  10  12       -4.52        2.67        5.42 o
   5  10  12        8.24        4.29        5.10 o
   6  10  12       12.87       15.44        4.68 o
  -3  11  12        4.74        4.59        5.66 o
  -2  11  12       11.48        4.82        5.62 o
  -1  11  12       18.09       17.28        4.04 o
   0  11  12        6.66       10.81        3.03 o
   1  11  12        6.04        0.83        3.61 o
   2  11  12       16.24       16.67        3.94 o
   3  11  12        0.79        1.44        2.81 o
   4  11  12        4.95        6.75        4.92 o
  -1 -10  13        6.53        0.15        4.86 o
   0 -10  13       -9.70        1.54        5.32 o
  -2  -9  13        9.52        7.15        5.47 o
  -1  -9  13       13.97       18.57        6.00 o
   0  -9  13       -7.03        0.49        5.31 o
   1  -9  13       44.28       41.58        7.09 o
   2  -9  13       67.03       61.20        9.06 o
   3  -9  13       43.52       53.04        7.67 o
  -4  -8  13        1.23        2.63        4.70 o
  -3  -8  13       47.32       49.63        6.70 o
  -2  -8  13       10.89       15.33        4.39 o
  -1  -8  13        5.46        8.48        2.98 o
   0  -8  13        1.61        6.44        2.84 o
   1  -8  13       30.98       22.80        4.14 o
   2  -8  13        0.76        0.42        1.76 o
   3  -8  13        5.01        1.25        4.63 o
   4  -8  13        9.56       13.61        4.91 o
   5  -8  13       19.35       14.43        5.72 o
  -5  -7  13       20.86       25.65        3.93 o
  -4  -7  13       24.29       16.22        3.98 o
  -3  -7  13      102.74       97.52        6.12 o
  -2  -7  13        7.08       11.92        3.10 o
  -1  -7  13       42.46       32.86        6.25 o
   0  -7  13        7.73        4.03        3.63 o
   1  -7  13        3.93       11.44        3.27 o
   2  -7  13       64.01       87.92        6.53 o
   3  -7  13        0.00        0.53       17.10 o
   4  -7  13      151.54      154.87        7.31 o
   5  -7  13      213.92      241.10        8.88 o
   6  -7  13       93.75      103.05        6.32 o
   7  -7  13       -4.89        2.25        4.84 o
  -6  -6  13        3.63       10.19        4.17 o
  -5  -6  13       -1.95        0.34        2.64 o
  -4  -6  13        4.17        1.76        3.21 o
  -3  -6  13       73.14       62.17        7.23 o
  -2  -6  13       39.32       35.26        6.03 o
  -1  -6  13       18.73       22.78        4.45 o
   0  -6  13       21.85       28.49        4.64 o
   1  -6  13      403.50      414.62       14.99 o
   2  -6  13       41.92       43.76        5.52 o
   3  -6  13       46.44       48.61        5.98 o
   4  -6  13        8.56        5.04        2.99 o
   5  -6  13       44.88       40.42        4.44 o
   6  -6  13       10.09       13.09        3.31 o
   7  -6  13      -15.02        0.81        5.20 o
  -7  -5  13       39.12       36.74        7.17 o
  -6  -5  13        4.83        5.52        3.82 o
  -5  -5  13        4.55        1.55        3.55 o
  -4  -5  13      107.55      102.31        6.80 o
  -3  -5  13       -0.78        4.51        2.55 o
  -2  -5  13      108.84      103.54        8.36 o
  -1  -5  13      414.78      412.00       15.40 o
   0  -5  13      788.17      772.29       22.18 o
   1  -5  13      179.88      191.25        9.86 o
   2  -5  13      265.65      301.11       11.99 o
   3  -5  13        5.46        9.40        3.65 o
   4  -5  13        0.00        1.93       18.41 o
   5  -5  13       22.23       22.33        5.11 o
   6  -5  13      215.25      210.73       12.58 o
   7  -5  13        7.33        0.29        5.18 o
  -7  -4  13        9.89        3.72        5.98 o
  -6  -4  13      209.51      202.38        9.44 o
  -5  -4  13       76.98       70.54        6.03 o
  -4  -4  13       13.09       16.47        3.61 o
  -3  -4  13        0.92        3.21        2.54 o
  -2  -4  13       87.22       98.58        7.60 o
  -1  -4  13       96.26       92.45        7.60 o
   0  -4  13      312.58      343.91       12.95 o
   1  -4  13      649.85      680.13       19.50 o
   2  -4  13        7.74       17.09        4.12 o
   3  -4  13       45.33       55.50        5.69 o
   4  -4  13       79.59       78.66        7.35 o
   5  -4  13       26.55       23.02        4.98 o
   6  -4  13       12.43       19.78        4.58 o
   7  -4  13      159.15      137.09       11.63 o
  -7  -3  13      209.80      202.26        9.80 o
  -6  -3  13       76.18       85.34        5.85 o
  -5  -3  13        7.80       13.93        3.43 o
  -4  -3  13       77.70       79.69        5.55 o
  -3  -3  13      201.82      216.26       11.33 o
  -2  -3  13       90.81       67.54        8.12 o
  -1  -3  13       11.07        6.68        4.80 o
   0  -3  13        7.08        4.46        3.98 o
   1  -3  13       16.71       26.07        4.28 o
   2  -3  13       -2.24        0.54        3.94 o
   3  -3  13      106.47      107.53        7.86 o
   4  -3  13      405.79      447.14       15.58 o
   5  -3  13      203.10      231.47       11.19 o
   6  -3  13       12.67        6.95        4.94 o
   7  -3  13       86.42       73.00        8.54 o
   8  -3  13       23.56       13.25        6.08 o
  -7  -2  13       63.34       50.36        9.21 o
  -6  -2  13       84.08       86.53        6.12 o
  -5  -2  13       68.26       69.43        5.41 o
  -4  -2  13       20.93       22.13        3.74 o
  -3  -2  13      322.65      302.62       14.15 o
  -2  -2  13      764.42      743.80       22.12 o
  -1  -2  13       33.18       39.37        5.53 o
   0  -2  13      284.81      289.78       12.09 o
   1  -2  13      155.14      161.73        9.08 o
   2  -2  13        5.32        5.33        3.86 o
   3  -2  13      184.58      191.05       10.01 o
   4  -2  13      551.14      636.92       18.29 o
   5  -2  13      257.95      252.54        8.94 o
   6  -2  13        9.73        6.56        4.79 o
   7  -2  13      111.68      117.40        9.34 o
   8  -2  13      122.40      106.56       10.76 o
  -7  -1  13       19.91       30.87        6.67 o
  -6  -1  13        4.64        4.09        3.84 o
  -5  -1  13        4.47        1.18        3.70 o
  -4  -1  13       36.65       45.57        4.11 o
  -3  -1  13      151.90      146.85       10.14 o
  -2  -1  13       35.23       31.19        6.39 o
  -1  -1  13       52.38       45.65        6.17 o
   0  -1  13      121.18      128.62        8.11 o
   1  -1  13      146.42      160.19        8.55 o
   2  -1  13       10.50        5.40        4.60 o
   3  -1  13      443.79      463.10       15.51 o
   4  -1  13      488.76      488.06       16.87 o
   5  -1  13       18.37       11.80        3.54 o
   6  -1  13      599.07      585.15       20.87 o
   7  -1  13       77.80       86.97        8.12 o
   8  -1  13       16.15       13.98        5.51 o
  -7   0  13      117.09      129.16       11.02 o
  -6   0  13       66.06       50.87        8.84 o
  -5   0  13       56.72       53.98        5.03 o
  -4   0  13      370.97      373.23       10.13 o
  -3   0  13       42.85       42.63        6.45 o
  -2   0  13       -0.84        1.31        2.76 o
  -1   0  13      110.42       99.11        7.82 o
   0   0  13       45.39       43.34        5.68 o
   1   0  13      922.11      883.06       23.16 o
   2   0  13       15.88       10.58        4.28 o
   3   0  13        4.87        1.27        4.27 o
   4   0  13      604.39      653.21       19.02 o
   5   0  13      534.39      548.05       13.01 o
   6   0  13      683.78      669.17       22.22 o
   7   0  13        4.74       13.87        4.73 o
   8   0  13       -1.30        0.01        4.66 o
  -7   1  13      203.93      174.87       14.42 o
  -6   1  13        0.52        0.24        3.49 o
  -5   1  13        5.97        2.13        5.89 o
  -4   1  13      456.19      460.92       10.83 o
  -3   1  13       77.20       72.14        7.85 o
  -2   1  13       10.98       15.29        4.90 o
  -1   1  13      137.10      144.01        5.11 o
   0   1  13      203.16      210.81        6.15 o
   1   1  13      799.70      738.09       20.90 o
   2   1  13       -0.98        0.84        1.97 o
   3   1  13      409.89      434.52       14.47 o
   4   1  13     2447.00     2450.92       48.75 o
   5   1  13       55.71       61.24        6.24 o
   6   1  13      191.40      227.31       11.06 o
   7   1  13       16.45       14.83        4.82 o
   8   1  13       73.63       76.26        8.47 o
  -7   2  13       -0.80        9.29        3.32 o
  -6   2  13       31.67       26.24        7.18 o
  -5   2  13        0.82        3.12        3.10 o
  -4   2  13      232.66      232.62       12.48 o
  -3   2  13      187.28      165.84       10.64 o
  -2   2  13      261.81      245.93       11.88 o
  -1   2  13      793.70      792.09       13.05 o
   0   2  13     1418.25     1445.53       19.99 o
   1   2  13      142.38      143.20        8.02 o
   2   2  13       -3.70        2.50        3.94 o
   3   2  13       86.77       91.97        6.92 o
   4   2  13      157.86      162.65        9.35 o
   5   2  13      165.05      155.01        9.69 o
   6   2  13        9.08        0.08        4.92 o
   7   2  13      160.91      155.72       11.14 o
   8   2  13       16.97       18.06        4.93 o
  -7   3  13       17.20       24.01        7.07 o
  -6   3  13       50.18       44.94        7.61 o
  -5   3  13      162.86      144.60       11.43 o
  -4   3  13      270.08      254.44       13.31 o
  -3   3  13      146.61      161.69        9.39 o
  -2   3  13       -3.65        3.04        4.52 o
  -1   3  13      393.89      364.57       13.75 o
   0   3  13      129.03      116.09        4.40 o
   1   3  13      108.29      117.19        7.13 o
   2   3  13        4.29        0.02        3.78 o
   3   3  13      279.55      291.38       11.64 o
   4   3  13     2574.58     2392.16       50.39 o
   5   3  13      147.04      186.67        9.12 o
   6   3  13      352.77      353.19       15.09 o
   7   3  13      163.30      197.03       10.94 o
   8   3  13        4.25        3.89        4.42 o
  -7   4  13       27.64       39.79        6.96 o
  -6   4  13       96.46       92.48        9.68 o
  -5   4  13       18.02       12.38        3.60 o
  -4   4  13      132.24      126.76        9.58 o
  -3   4  13      168.49      165.18        9.70 o
  -2   4  13      118.46      114.93        7.78 o
  -1   4  13       28.64       34.84        4.69 o
   0   4  13       93.93       74.12        6.62 o
   1   4  13       10.18        7.37        3.71 o
   2   4  13     1382.90     1389.12       30.00 o
   3   4  13       45.72       54.46        5.45 o
   4   4  13        3.92        7.92        3.57 o
   5   4  13      166.79      192.53        9.55 o
   6   4  13       -1.45        4.43        2.64 o
   7   4  13       -5.79        0.80        4.83 o
   8   4  13       49.72       40.08        7.32 o
  -7   5  13        2.63        4.34        5.87 o
  -6   5  13       -2.80        1.77        5.37 o
  -5   5  13       13.03       22.17        3.38 o
  -4   5  13        5.95        9.30        2.85 o
  -3   5  13      102.18      106.60        5.35 o
  -2   5  13      531.78      525.12       16.43 o
  -1   5  13      137.45      136.22        7.73 o
   0   5  13       89.95       99.30        6.38 o
   1   5  13        1.68        1.40        1.76 o
   2   5  13      374.18      387.71       13.01 o
   3   5  13       12.12        9.13        3.53 o
   5   5  13       49.14       46.46        3.87 o
   6   5  13      217.75      211.00        7.83 o
   7   5  13      315.09      310.12       14.99 o
   8   5  13       28.67       14.16        5.88 o
  -7   6  13       -5.45        5.98        6.18 o
  -6   6  13       51.46       45.11        7.66 o
  -5   6  13       -3.64        0.01        2.46 o
  -4   6  13      139.35      146.07        5.31 o
  -3   6  13      189.42      212.83        5.93 o
  -2   6  13       41.07       35.10        3.22 o
  -1   6  13      578.94      584.84       12.43 o
   0   6  13      511.40      507.81       11.44 o
   1   6  13      920.23      968.72       16.56 o
   2   6  13      109.54      100.64        3.98 o
   3   6  13      227.08      214.21        7.48 o
   4   6  13      195.73      211.92        7.12 o
   5   6  13      223.95      226.86        7.86 o
   6   6  13       73.11       90.56        4.83 o
   7   6  13       11.08        3.84        4.69 o
   8   6  13       35.35       33.58        6.50 o
  -6   7  13       -0.23        0.05        4.05 o
  -5   7  13       56.01       51.43        3.94 o
  -4   7  13       14.50       16.11        2.48 o
  -3   7  13       38.40       35.69        3.20 o
  -2   7  13      461.76      492.97        9.48 o
  -1   7  13        6.51        6.48        2.15 o
   0   7  13      100.45       90.54        4.33 o
   1   7  13       44.47       58.11        3.66 o
   2   7  13      370.34      329.34        9.75 o
   3   7  13       40.55       53.95        3.74 o
   4   7  13       13.57       15.70        2.29 o
   5   7  13       82.60       93.98        5.11 o
   6   7  13       40.16       40.92        3.95 o
   7   7  13       91.64       90.65        8.16 o
  -6   8  13      207.00      213.79       12.60 o
  -5   8  13       86.30      112.93        5.82 o
  -4   8  13       18.12       19.05        3.54 o
  -3   8  13      131.83      139.71        6.81 o
  -2   8  13       30.92       33.66        4.18 o
  -1   8  13       -0.88        0.43        1.48 o
   0   8  13       34.40       40.65        4.10 o
   1   8  13       36.23       38.70        5.77 o
   2   8  13        1.88        1.85        4.34 o
   3   8  13        1.76       10.18        4.45 o
   4   8  13       29.48       32.13        3.64 o
   5   8  13      105.56       85.97        6.04 o
   6   8  13       42.00       44.62        4.33 o
   7   8  13      139.20      140.57       10.71 o
  -5   9  13        7.01        2.26        4.47 o
  -4   9  13        1.15        5.26        3.42 o
  -3   9  13      121.36      118.32        6.98 o
  -2   9  13       16.78       16.94        3.34 o
  -1   9  13        8.62       10.53        3.35 o
   0   9  13       65.43       56.87        5.64 o
   1   9  13       95.46       96.60        6.28 o
   2   9  13       14.52       13.33        5.31 o
   3   9  13       10.62        7.69        4.38 o
   4   9  13       24.30       26.29        5.93 o
   5   9  13       21.82       24.35        6.11 o
   6   9  13       17.05       20.52        3.69 o
   7   9  13       41.71       53.94        7.17 o
  -4  10  13       19.23       26.99        5.48 o
  -3  10  13        4.38        0.96        3.49 o
  -2  10  13        4.95        2.92        3.29 o
  -1  10  13       53.56       32.90        5.21 o
   0  10  13      101.64       91.57        6.84 o
   1  10  13       -0.49        1.39        2.40 o
   2  10  13       27.98       19.82        6.10 o
   3  10  13       12.12        6.46        5.10 o
   4  10  13       21.17        8.99        5.86 o
   5  10  13       66.55       58.68        8.35 o
   6  10  13        2.20        1.65        5.06 o
  -1  11  13      160.90      166.11       11.96 o
   0  11  13       12.35       16.24        4.22 o
   1  11  13       13.88       11.98        3.58 o
   2  11  13       11.46       14.25        4.09 o
   3  11  13        4.07        7.39        5.49 o
  -4  -8  14       56.81       53.02        7.61 o
  -3  -8  14        2.04        5.46        4.10 o
  -2  -8  14       60.72       65.94        7.63 o
  -1  -8  14       51.17       53.67        7.33 o
   0  -8  14       -0.27        0.06        4.73 o
   1  -8  14        9.61       13.83        5.45 o
   2  -8  14       61.97       65.21        8.10 o
   3  -8  14       68.89       56.32        8.33 o
   4  -8  14        0.38        1.61        3.72 o
   5  -8  14       49.65       57.85        7.85 o
  -5  -7  14        1.78        0.15        3.26 o
  -4  -7  14       97.99       79.21        6.39 o
  -3  -7  14       42.83       38.75        4.61 o
  -2  -7  14        0.61        0.21        2.09 o
  -1  -7  14      115.04      126.42        8.57 o
   0  -7  14       51.19       48.60        6.04 o
   1  -7  14      204.46      203.76       10.95 o
   2  -7  14       63.98       70.75        6.65 o
   3  -7  14      105.94      103.82        8.37 o
   4  -7  14       15.35       11.78        2.89 o
   5  -7  14        6.24        5.87        3.38 o
   6  -7  14        3.65        2.04        3.23 o
  -5  -6  14       21.97       20.27        4.11 o
  -4  -6  14        0.46        0.25        2.50 o
  -3  -6  14       78.48       69.59        7.80 o
  -2  -6  14        3.28        9.96        4.42 o
  -1  -6  14        0.95        7.40        1.82 o
   0  -6  14       67.72       87.44        6.80 o
   1  -6  14       36.22       45.71        5.48 o
   2  -6  14       66.94       62.45        6.69 o
   3  -6  14        6.49        6.35        3.99 o
   4  -6  14       82.26       93.72        5.46 o
   5  -6  14      369.56      365.70       16.46 o
   6  -6  14        7.44       10.02        3.43 o
   7  -6  14        9.06        3.65        5.78 o
  -6  -5  14       -0.51        0.00        2.87 o
  -5  -5  14       -2.03        3.74        3.86 o
  -4  -5  14       -5.78        0.89        5.36 o
  -3  -5  14       40.60       41.15        6.57 o
  -2  -5  14       67.67       63.19        6.90 o
  -1  -5  14       -0.90        8.88        2.26 o
   0  -5  14       -2.27        0.08        3.58 o
   1  -5  14      167.82      185.59        9.86 o
   2  -5  14       67.34       78.10        6.86 o
   3  -5  14       21.51       24.30        4.80 o
   4  -5  14       -6.38        0.23        4.23 o
   5  -5  14       30.11       12.69        6.08 o
   6  -5  14        2.69        0.04        4.99 o
   7  -5  14        4.58        5.43        4.87 o
  -7  -4  14       -7.68        0.72        5.68 o
  -6  -4  14       14.15       15.41        4.08 o
  -5  -4  14       -0.34        0.36        2.91 o
  -4  -4  14       14.94       13.33        5.43 o
  -3  -4  14       33.03       29.46        6.23 o
  -2  -4  14      546.53      560.11       18.90 o
  -1  -4  14      104.01      104.21        8.08 o
   0  -4  14      204.75      187.58       10.76 o
   1  -4  14      101.22      116.33        7.73 o
   2  -4  14       36.20       33.61        5.23 o
   3  -4  14       55.72       58.18        6.48 o
   4  -4  14       28.71       33.59        5.28 o
   5  -4  14       17.57       21.81        4.93 o
   6  -4  14      189.42      172.51       12.06 o
   7  -4  14       89.64       92.38        9.02 o
  -6  -3  14      100.20       94.75        7.02 o
  -5  -3  14       20.19        4.06        4.49 o
  -4  -3  14        7.14        0.68        3.56 o
  -3  -3  14        4.87        3.22        5.25 o
  -2  -3  14      450.90      500.86       16.90 o
  -1  -3  14       20.42       27.01        5.23 o
   0  -3  14       21.00       17.57        4.96 o
   1  -3  14      157.30      148.44        9.47 o
   2  -3  14      179.02      195.62        9.98 o
   3  -3  14      417.97      428.98       15.63 o
   4  -3  14      205.70      249.94       11.25 o
   5  -3  14        0.81        5.68        1.58 o
   6  -3  14        6.00        7.28        3.88 o
   7  -3  14        2.87        4.08        5.11 o
  -6  -2  14       12.46        7.77        4.06 o
  -5  -2  14       57.52       57.90        5.34 o
  -4  -2  14       88.70       73.13        5.91 o
  -3  -2  14        8.50        1.23        5.38 o
  -2  -2  14       50.38       58.73        6.79 o
  -1  -2  14      102.85      105.63        8.00 o
   0  -2  14      171.81      154.15        9.86 o
   1  -2  14       -1.77        3.32        4.36 o
   2  -2  14      977.88     1026.97       25.51 o
   3  -2  14      407.14      397.35       15.22 o
   4  -2  14      142.57      172.27        9.25 o
   5  -2  14       34.91       45.46        4.24 o
   6  -2  14      140.33      123.00       10.06 o
   7  -2  14       76.94       81.89        8.49 o
   8  -2  14       -0.86        4.18        2.72 o
  -6  -1  14        6.38       20.16        6.16 o
  -5  -1  14      251.29      224.03        9.24 o
  -4  -1  14       14.28        9.97        3.31 o
  -3  -1  14      578.84      593.88       19.87 o
  -2  -1  14      429.42      426.78       16.13 o
  -1  -1  14       44.95       46.11        6.49 o
   0  -1  14      213.55      223.51       10.84 o
   1  -1  14     2597.01     2612.46       50.73 o
   2  -1  14      472.00      473.93       16.28 o
   3  -1  14     1029.95      972.49       26.42 o
   4  -1  14      129.59      138.08        8.96 o
   5  -1  14       93.31       97.86        5.74 o
   6  -1  14       54.36       70.48        6.84 o
   7  -1  14       41.25       42.19        6.67 o
   8  -1  14       -0.75        4.59        2.76 o
  -7   0  14        6.49       12.85        6.22 o
  -6   0  14       70.19       68.27        9.43 o
  -5   0  14      166.45      150.62       11.91 o
  -4   0  14       19.51       22.42        3.63 o
  -3   0  14      443.17      446.15       16.90 o
  -2   0  14      108.31      101.24        8.43 o
  -1   0  14       11.96        2.60        5.11 o
   0   0  14      570.28      582.22       17.74 o
   1   0  14       23.68       24.03        4.84 o
   2   0  14      729.42      736.29       20.73 o
   3   0  14      650.23      656.54       19.77 o
   4   0  14       60.32       54.37        6.82 o
   5   0  14      134.98      132.59        6.61 o
   6   0  14       70.74       66.36        7.24 o
   7   0  14       17.81       18.56        4.96 o
   8   0  14        5.79        1.91        4.92 o
  -7   1  14       60.56       62.97        9.06 o
  -6   1  14      211.08      226.14       13.51 o
  -5   1  14        6.30        0.37        6.26 o
  -4   1  14      292.42      277.04       14.74 o
  -3   1  14       22.20       32.02        5.34 o
  -2   1  14       95.45       70.43        8.27 o
  -1   1  14       14.08       10.49        2.88 o
   0   1  14      465.18      485.60       15.72 o
   1   1  14       76.77       72.87        6.79 o
   2   1  14     1572.00     1590.46       34.44 o
   3   1  14       14.04       15.64        3.90 o
   4   1  14     1906.64     1931.12       41.17 o
   5   1  14       15.32        2.36        3.44 o
   6   1  14      788.98      765.26       24.40 o
   7   1  14       61.70       57.91        7.76 o
   8   1  14        4.54        0.26        5.16 o
  -7   2  14        0.48        0.13        3.99 o
  -6   2  14       35.32       23.91        7.71 o
  -5   2  14       24.81       29.71        6.25 o
  -4   2  14      102.34       96.37        9.00 o
  -3   2  14       98.33      100.11        8.30 o
  -2   2  14       26.88       17.87        5.58 o
  -1   2  14        6.24        3.43        2.39 o
   0   2  14      239.30      256.38        6.62 o
   1   2  14      245.73      230.74       10.93 o
   2   2  14      632.04      652.26       18.66 o
   3   2  14       11.72       18.09        4.15 o
   4   2  14     1014.52      997.24       26.42 o
   5   2  14       44.31       55.12        4.54 o
   6   2  14       95.56      128.04        8.29 o
   7   2  14       90.85       77.18        8.47 o
   8   2  14      119.76       84.66       10.58 o
  -7   3  14        2.54        7.21        6.04 o
  -6   3  14       19.80       20.03        6.27 o
  -5   3  14      379.24      401.29       17.11 o
  -4   3  14       59.57       42.10        7.29 o
  -3   3  14        6.80        9.46        4.61 o
  -2   3  14       22.52       19.82        5.35 o
  -1   3  14      347.89      362.45       13.30 o
   0   3  14        2.87        2.76        2.11 o
   1   3  14        9.52       10.23        3.87 o
   2   3  14       32.14       32.30        5.06 o
   3   3  14       33.57       35.98        5.35 o
   4   3  14       51.50       48.17        6.01 o
   5   3  14      357.50      388.54       14.59 o
   6   3  14        4.21        3.49        3.49 o
   7   3  14       20.08       21.31        5.15 o
   8   3  14       97.11       95.33        9.21 o
  -7   4  14      117.56      116.47       11.32 o
  -6   4  14      191.80      178.14       13.05 o
  -5   4  14       63.39       67.50        5.10 o
  -4   4  14       10.83       10.60        5.18 o
  -3   4  14       31.28       29.29        5.68 o
  -2   4  14       30.94       32.12        5.26 o
  -1   4  14       38.83       36.32        5.23 o
   0   4  14       35.26       32.52        5.34 o
   1   4  14       24.15       22.49        4.51 o
   2   4  14        0.37        7.46        2.84 o
   3   4  14     1462.02     1509.73       32.71 o
   4   4  14      236.16      256.94       11.28 o
   5   4  14      302.91      336.76       13.34 o
   6   4  14      169.98      194.68       10.71 o
   7   4  14      251.22      265.72       13.49 o
   8   4  14        6.24        5.46        4.48 o
  -7   5  14       41.70       59.13        8.44 o
  -6   5  14       24.48       26.77        6.24 o
  -5   5  14       20.80       25.31        3.55 o
  -4   5  14        3.89        7.10        3.06 o
  -3   5  14       82.77       93.27        7.37 o
  -2   5  14      544.37      581.65       17.26 o
  -1   5  14      218.39      222.59        9.94 o
   0   5  14       12.94       18.58        4.10 o
   1   5  14       70.66       68.37        5.95 o
   2   5  14      152.06      142.65        8.34 o
   3   5  14       99.16      125.23        7.04 o
   4   5  14        0.12        1.94        4.91 o
   5   5  14        4.64        3.13        2.55 o
   6   5  14       16.81       13.21        3.04 o
   7   5  14       -4.15        7.10        4.17 o
   8   5  14        0.83        3.69        2.34 o
  -7   6  14       10.97       11.78        5.68 o
  -6   6  14       22.50       28.90        6.34 o
  -5   6  14       33.87       30.97        3.95 o
  -4   6  14      438.72      408.91       11.72 o
  -3   6  14      731.65      711.83       15.34 o
  -2   6  14      626.01      643.47       13.66 o
  -1   6  14     1012.47     1024.12       18.27 o
   0   6  14       93.35      100.00        5.09 o
   1   6  14      444.74      453.46       14.09 o
   2   6  14      541.26      556.70        9.31 o
   3   6  14       53.43       52.98        4.09 o
   4   6  14      109.78      118.50        5.63 o
   5   6  14       26.68       38.37        3.40 o
   6   6  14      134.83      138.94        6.31 o
   7   6  14       25.46       22.42        5.51 o
   8   6  14       42.72       45.74        7.04 o
  -5   7  14        5.52        6.69        2.45 o
  -4   7  14       94.21       89.91        4.64 o
  -3   7  14      159.59      163.95        5.70 o
  -2   7  14       10.23        9.22        2.20 o
  -1   7  14       70.58       76.17        4.65 o
   0   7  14        4.93        0.03        2.81 o
   1   7  14      337.03      325.40        9.41 o
   2   7  14       16.13       13.94        2.85 o
   3   7  14       42.67       49.36        3.92 o
   4   7  14      137.74      133.14        5.07 o
   5   7  14       21.12       13.29        3.57 o
   6   7  14        6.61        4.06        2.65 o
  -6   8  14       45.57       45.41        6.82 o
  -5   8  14       -6.87        0.36        4.58 o
  -4   8  14       -2.85        1.02        2.88 o
  -3   8  14       26.46       35.12        3.80 o
  -2   8  14      134.59      133.32        7.02 o
  -1   8  14        3.57        4.44        2.79 o
   0   8  14       34.40       20.68        6.41 o
   1   8  14      193.22      165.11       11.75 o
   2   8  14       20.85       16.11        5.33 o
   3   8  14       12.70        4.24        5.02 o
   4   8  14      301.27      286.97       14.38 o
   5   8  14      169.54      162.86        7.56 o
   6   8  14       43.97       43.25        4.59 o
   7   8  14        4.29        0.03        4.59 o
  -4   9  14        5.22        2.53        3.47 o
  -3   9  14       95.64      107.34        6.59 o
  -2   9  14      125.49      118.29        7.02 o
  -1   9  14      134.23      129.94        7.34 o
   0   9  14      263.73      256.88       10.02 o
   1   9  14        7.47        5.21        4.67 o
   2   9  14       -2.71        0.60        4.37 o
   3   9  14       31.44       32.19        5.58 o
   4   9  14       23.88       25.52        5.50 o
   5   9  14        2.87        1.88        4.64 o
   6   9  14       22.32       30.07        5.77 o
  -4  10  14       -9.97        1.02        5.48 o
  -3  10  14       -2.42        0.42        4.98 o
  -2  10  14       -6.88        0.51        3.70 o
  -1  10  14       21.97       21.16        4.36 o
   0  10  14      153.91      144.20        8.02 o
   1  10  14       63.86       59.13        5.81 o
   2  10  14       22.60       26.18        5.96 o
   3  10  14       -1.97        3.76        4.98 o
   4  10  14       25.57       14.00        6.29 o
   5  10  14       -2.72        1.34        4.22 o
   6  10  14       12.61        5.93        5.42 o
   1  11  14      131.75      117.80       11.13 o
  -3  -8  15       13.35       14.40        5.06 o
  -2  -8  15       11.91        2.74        6.06 o
  -1  -8  15       27.25       38.39        6.00 o
   0  -8  15       -1.05        0.12        5.48 o
   1  -8  15       24.62       28.17        6.72 o
   2  -8  15       25.57       24.40        5.94 o
   3  -8  15       25.85       40.76        6.02 o
  -4  -7  15        1.86        4.56        3.13 o
  -3  -7  15        3.69       11.82        3.30 o
  -2  -7  15      120.81      127.00        9.52 o
  -1  -7  15       11.35       14.77        4.11 o
   0  -7  15       14.90       30.25        4.33 o
   1  -7  15       22.31       16.85        4.86 o
   2  -7  15       74.54       85.48        7.25 o
   3  -7  15        1.15        7.29        3.76 o
   4  -7  15        3.55        0.46        2.72 o
   5  -7  15       18.11       15.97        3.92 o
   6  -7  15        0.81        2.81        1.86 o
  -5  -6  15       10.59        3.19        3.96 o
  -4  -6  15       23.05       18.99        6.27 o
  -3  -6  15       70.06       55.49        7.95 o
  -2  -6  15        6.19        1.16        4.62 o
  -1  -6  15       47.30       49.31        6.16 o
   0  -6  15       62.46       60.28        6.84 o
   1  -6  15      185.93      195.77       10.73 o
   2  -6  15      114.72      114.33        8.76 o
   3  -6  15      138.23      131.97        9.50 o
   4  -6  15       32.62       30.94        3.95 o
   5  -6  15       -1.38        0.02        3.94 o
   6  -6  15      105.05      114.65        6.90 o
  -6  -5  15       23.92       15.04        6.94 o
  -5  -5  15        9.26        0.10        5.75 o
  -4  -5  15      291.41      271.91       15.16 o
  -3  -5  15       58.00       59.75        7.67 o
  -2  -5  15       19.36       11.47        5.38 o
  -1  -5  15        0.09        0.49        6.92 o
   0  -5  15       52.28       49.79        6.61 o
   1  -5  15       14.13       10.25        4.10 o
   2  -5  15      146.14      175.16        9.51 o
   3  -5  15       40.50       25.90        6.18 o
   4  -5  15      267.62      266.35       13.58 o
   5  -5  15       24.67       19.00        5.51 o
   6  -5  15       18.54       26.28        4.76 o
   7  -5  15       13.42       18.33        5.72 o
  -6  -4  15       -0.49        1.07        3.58 o
  -5  -4  15       61.03       54.43        8.02 o
  -4  -4  15        6.87        4.11        4.88 o
  -3  -4  15        1.39        1.83        5.08 o
  -2  -4  15        0.37        5.97        4.00 o
  -1  -4  15      184.97      206.82       11.02 o
   0  -4  15       28.70       30.13        5.27 o
   1  -4  15        0.77       11.70        2.53 o
   2  -4  15        1.16        4.68        3.50 o
   3  -4  15       15.18       11.49        4.68 o
   4  -4  15        5.33        9.79        4.15 o
   5  -4  15        3.25        6.45        3.00 o
   6  -4  15        7.76        2.98        4.43 o
   7  -4  15       21.12        0.25        6.17 o
  -6  -3  15        0.96        6.51        2.14 o
  -5  -3  15        3.70        6.57        3.46 o
  -4  -3  15        0.80        2.01        2.80 o
  -3  -3  15       99.75       92.11        9.06 o
  -2  -3  15       38.89       32.64        6.38 o
  -1  -3  15     1046.29      989.69       27.79 o
   0  -3  15      410.18      395.98       15.80 o
   1  -3  15       42.17       43.90        5.97 o
   2  -3  15       82.97       85.65        7.31 o
   3  -3  15       -9.38        3.25        4.67 o
   4  -3  15       16.24       27.80        4.51 o
   5  -3  15       -2.59        2.15        3.09 o
   6  -3  15        1.64        4.13        4.26 o
   7  -3  15      202.27      171.92       13.23 o
  -6  -2  15      107.57      103.06       11.23 o
  -5  -2  15       -8.29        0.10        3.90 o
  -4  -2  15       31.72       23.27        6.47 o
  -3  -2  15      162.52      147.69       10.85 o
  -2  -2  15      123.70      120.19        9.36 o
  -1  -2  15      177.07      164.18       10.47 o
   0  -2  15      105.94       96.30        8.59 o
   1  -2  15      443.12      458.18       16.34 o
   2  -2  15     2162.60     2258.17       45.25 o
   3  -2  15       52.99       36.61        6.58 o
   4  -2  15      520.43      515.67       18.72 o
   5  -2  15       94.14       91.04        6.01 o
   6  -2  15       17.24       19.79        4.93 o
   7  -2  15        1.05        4.85        4.73 o
  -6  -1  15        5.58        0.41        6.22 o
  -5  -1  15       74.49       74.57        8.57 o
  -4  -1  15      197.43      207.44       12.43 o
  -3  -1  15       -1.71        1.28        5.28 o
  -2  -1  15      117.30      111.55        9.15 o
  -1  -1  15      209.72      232.18       11.37 o
   0  -1  15      132.85      130.12        9.10 o
   1  -1  15      404.35      392.87       15.55 o
   2  -1  15      132.30      136.25        8.88 o
   3  -1  15      622.85      652.92       19.89 o
   4  -1  15      149.29      155.27       10.07 o
   5  -1  15      135.59      125.93        9.81 o
   6  -1  15      190.60      204.89       11.63 o
   7  -1  15      101.35      114.25        9.52 o
  -6   0  15        2.70       19.24        5.97 o
  -5   0  15      291.83      297.72       15.67 o
  -4   0  15       15.48        8.95        6.11 o
  -3   0  15      662.77      686.15       21.87 o
  -2   0  15      108.95      113.67        8.73 o
  -1   0  15      321.49      312.74       13.70 o
   0   0  15       33.44       33.65        6.08 o
   1   0  15       29.81       39.41        5.77 o
   2   0  15       26.25       23.22        5.23 o
   3   0  15        0.97        0.44        1.90 o
   4   0  15       69.08       76.54        7.13 o
   5   0  15      127.67      118.05        9.52 o
   6   0  15       86.74       76.94        8.18 o
   7   0  15      156.04      137.74       11.39 o
   8   0  15       29.81       30.38        5.78 o
  -6   1  15       -2.64        2.57        5.99 o
  -5   1  15        7.72        8.39        6.20 o
  -4   1  15        3.52        4.36        5.19 o
  -3   1  15       64.32       76.47        7.22 o
  -2   1  15      214.67      210.92       11.48 o
  -1   1  15       71.79       67.32        7.26 o
   0   1  15      109.13      112.81        8.11 o
   1   1  15      431.28      424.87       15.56 o
   2   1  15       36.29       27.19        5.27 o
   3   1  15       62.29       70.81        6.50 o
   4   1  15      246.37      260.57       12.09 o
   5   1  15       13.57       24.13        4.76 o
   6   1  15       32.71       19.21        5.67 o
   7   1  15       31.13       32.81        6.14 o
   8   1  15       51.17       54.62        7.36 o
  -6   2  15       19.58       20.84        6.69 o
  -5   2  15       77.11       68.60        8.61 o
  -4   2  15       42.25       30.38        6.71 o
  -3   2  15       33.02       26.56        6.22 o
  -2   2  15      280.03      287.21       12.89 o
  -1   2  15       54.41       42.90        6.60 o
   0   2  15      513.40      518.91       16.99 o
   1   2  15       37.05       38.70        5.69 o
   2   2  15        4.57        0.14        3.88 o
   3   2  15      152.82      123.70        9.30 o
   4   2  15      171.76      177.94        9.97 o
   5   2  15       41.19       40.22        5.61 o
   6   2  15       75.15       62.60        7.65 o
   7   2  15        5.58        6.08        4.50 o
   8   2  15       91.88       93.79        9.44 o
  -6   3  15       20.15       18.22        7.28 o
  -5   3  15      178.48      176.13       12.27 o
  -4   3  15      254.17      255.76       13.71 o
  -3   3  15       89.13       92.91        7.93 o
  -2   3  15      250.07      264.56       12.00 o
  -1   3  15      416.32      434.80       15.15 o
   0   3  15     1106.59     1111.14       27.03 o
   1   3  15        6.91        3.37        4.39 o
   2   3  15       93.14       90.45        7.11 o
   3   3  15        3.04        2.90        3.91 o
   4   3  15       99.63      139.92        7.87 o
   5   3  15      164.13      188.33        7.21 o
   6   3  15       13.54       16.87        4.98 o
   7   3  15       42.89       46.08        6.69 o
   8   3  15        1.76        7.36        4.62 o
  -6   4  15       55.26       58.34        8.13 o
  -5   4  15       74.95       68.63        8.77 o
  -4   4  15      198.58      201.92       12.02 o
  -3   4  15       12.29        8.61        4.42 o
  -2   4  15       -1.18        0.81        4.20 o
  -1   4  15       40.69       40.84        5.31 o
   0   4  15       24.93       21.72        5.04 o
   1   4  15      121.80      119.22        7.85 o
   2   4  15      364.14      363.72       13.65 o
   3   4  15      727.31      714.02       20.88 o
   4   4  15       59.49       64.67        6.33 o
   5   4  15        3.82        0.03        3.82 o
   6   4  15      152.54      157.99       10.45 o
   7   4  15        2.28        1.07        3.59 o
   8   4  15        4.25        9.73        4.53 o
  -6   5  15      206.35      183.57       13.23 o
  -5   5  15      231.94      219.77        8.90 o
  -4   5  15      105.62      110.07        5.97 o
  -3   5  15      283.76      274.31       13.10 o
  -2   5  15       56.95       46.26        6.14 o
  -1   5  15      127.88      128.14        8.10 o
   0   5  15      437.82      438.86       14.82 o
   1   5  15      549.16      588.23       16.87 o
   2   5  15      408.84      422.72       14.37 o
   3   5  15     1204.80     1131.57       28.89 o
   4   5  15       12.45       18.18        4.50 o
   5   5  15       10.75        7.38        4.13 o
   6   5  15      205.68      193.44        8.01 o
   7   5  15        9.27        1.38        4.67 o
   8   5  15        1.80        1.49        4.68 o
  -6   6  15        0.52        0.84        3.68 o
  -5   6  15       53.98       49.81        4.63 o
  -4   6  15      141.21      165.94        6.85 o
  -3   6  15       -0.07        0.16        5.22 o
  -2   6  15       47.65       43.81        4.13 o
  -1   6  15        6.69        9.17        3.38 o
   0   6  15       -0.62        0.24        2.02 o
   1   6  15      332.41      349.73       12.38 o
   2   6  15      231.79      230.10       10.42 o
   3   6  15       33.59       29.23        3.77 o
   4   6  15        5.27        0.50        4.68 o
   5   6  15       18.39       10.04        3.17 o
   6   6  15       17.80       17.14        3.23 o
   7   6  15        6.22        0.00        4.34 o
   8   6  15       -3.54        1.17        4.77 o
  -4   7  15        1.31        0.73        2.91 o
  -3   7  15       18.58       20.63        3.25 o
  -2   7  15        6.79        6.61        2.70 o
  -1   7  15      292.78      315.23        9.11 o
   0   7  15      253.59      244.72        8.39 o
   1   7  15       64.11       58.18        4.46 o
   2   7  15       21.65       23.61        3.09 o
   3   7  15       25.48       23.16        3.57 o
   4   7  15       25.48       28.27        3.52 o
   5   7  15        1.12        0.20        2.68 o
   6   7  15      316.37      286.61       10.27 o
  -5   8  15       30.26       34.59        6.08 o
  -4   8  15       16.22       12.20        3.51 o
  -3   8  15       64.98       64.31        5.34 o
  -2   8  15       14.55       22.76        3.60 o
  -1   8  15       -3.51        0.11        4.06 o
   0   8  15       24.70       31.12        5.41 o
   1   8  15        6.56        6.86        5.11 o
   2   8  15       70.46       72.54        7.72 o
   3   8  15      257.23      269.28       13.59 o
   4   8  15        8.14        0.02        4.38 o
   5   8  15        9.83        5.21        4.62 o
   6   8  15       40.50       44.75        6.38 o
  -4   9  15       38.63       53.17        6.55 o
  -3   9  15       35.11       26.65        4.40 o
  -2   9  15       36.36       30.46        4.76 o
  -1   9  15        3.91        0.84        3.20 o
   0   9  15       -5.08        0.14        4.91 o
   1   9  15        3.75        1.54        4.20 o
   2   9  15        5.35       10.82        4.77 o
   3   9  15       43.81       33.98        7.09 o
   4   9  15       51.00       54.56        7.34 o
   5   9  15       14.53        0.94        5.72 o
   6   9  15       37.73       23.08        6.39 o
  -3  10  15       32.21       18.09        6.42 o
  -2  10  15       96.61       77.55        9.66 o
  -1  10  15      152.03      138.61        8.15 o
   0  10  15      129.90      117.19        7.73 o
   1  10  15       79.99       59.93        8.63 o
   2  10  15       10.86       15.04        6.05 o
   3  10  15        1.75        5.01        5.09 o
   4  10  15        6.53        3.09        5.05 o
  -4  -7  16       29.19       33.30        4.40 o
  -3  -7  16      127.54      124.87        7.28 o
  -2  -7  16      -11.38        2.05        5.30 o
  -1  -7  16       18.74       22.32        4.89 o
   0  -7  16        5.51        0.73        4.26 o
   1  -7  16       25.78       22.60        5.56 o
   2  -7  16       17.26        2.57        5.23 o
   3  -7  16       15.79       14.27        4.83 o
   4  -7  16       39.57       46.45        3.86 o
   5  -7  16       25.29       20.78        4.37 o
  -4  -6  16       18.44       18.72        5.83 o
  -3  -6  16       77.71       57.30        8.29 o
  -2  -6  16       47.31       39.11        6.81 o
  -1  -6  16      165.33      190.62       10.63 o
   0  -6  16       54.70       43.53        6.89 o
   1  -6  16      105.89      110.73        8.70 o
   2  -6  16       30.03       39.12        5.79 o
   3  -6  16       28.21       22.06        5.37 o
   4  -6  16      115.74      119.33        9.65 o
   5  -6  16        2.49        5.46        4.15 o
   6  -6  16       62.57       61.76        5.59 o
  -5  -5  16       31.34       17.92        6.83 o
  -4  -5  16        1.59        2.07        4.97 o
  -3  -5  16      157.21      134.32       11.20 o
  -2  -5  16       88.41       81.83        8.56 o
  -1  -5  16       15.86       12.42        5.10 o
   0  -5  16       62.56       67.48        7.11 o
   1  -5  16       27.17       23.03        5.80 o
   2  -5  16       65.98       67.86        6.93 o
   3  -5  16        7.05        5.35        3.86 o
   4  -5  16       23.73       23.59        5.65 o
   5  -5  16        8.91        2.74        3.55 o
   6  -5  16      161.16      164.59       11.85 o
  -5  -4  16        5.73        2.19        6.40 o
  -4  -4  16      180.17      171.39       12.03 o
  -3  -4  16      102.96      108.07        9.03 o
  -2  -4  16       10.17       15.51        5.02 o
  -1  -4  16       11.76       17.01        5.03 o
   0  -4  16       19.89       17.43        5.03 o
   1  -4  16       28.74       22.71        5.19 o
   2  -4  16       16.75       23.54        4.49 o
   3  -4  16      219.84      225.79       11.99 o
   4  -4  16      665.06      651.84       22.48 o
   5  -4  16        9.15       19.12        3.31 o
   6  -4  16      159.33      160.08       11.55 o
  -5  -3  16       51.74       58.85        8.39 o
  -4  -3  16        2.09        1.64        4.51 o
  -3  -3  16        4.54       12.92        4.93 o
  -2  -3  16       78.22       82.55        8.16 o
  -1  -3  16       10.82       14.94        4.79 o
   0  -3  16      280.27      275.86       13.48 o
   1  -3  16      575.43      629.05       19.74 o
   2  -3  16      196.98      221.91       11.13 o
   3  -3  16      171.03      164.90       10.47 o
   4  -3  16       95.18      113.86        8.51 o
   5  -3  16       39.11       37.05        4.36 o
   6  -3  16       50.07       33.74        7.57 o
   7  -3  16       -2.14        1.01        4.83 o
  -5  -2  16        7.52        0.70        5.89 o
  -4  -2  16       63.74       53.15        8.52 o
  -3  -2  16      207.84      183.54       12.29 o
  -2  -2  16      134.03      128.96       10.04 o
  -1  -2  16      936.80      927.24       26.46 o
   0  -2  16     3360.70     3294.64       64.61 o
   1  -2  16       82.76       72.04        7.76 o
   2  -2  16      317.85      325.42       13.86 o
   3  -2  16       66.77       64.46        7.20 o
   4  -2  16       47.12       41.80        6.37 o
   5  -2  16        1.06       11.18        3.81 o
   6  -2  16       24.94       13.88        6.21 o
   7  -2  16        8.36       11.66        4.38 o
  -6  -1  16       86.39       58.12       10.35 o
  -5  -1  16       20.20       13.68        6.61 o
  -4  -1  16      193.39      191.91       12.31 o
  -3  -1  16      131.92      110.26       10.36 o
  -2  -1  16       -2.57        6.10        4.88 o
  -1  -1  16       98.35       95.68        8.17 o
   0  -1  16      154.99      135.59        9.97 o
   1  -1  16      101.89       92.62        8.44 o
   2  -1  16      122.98      131.70        8.93 o
   3  -1  16       68.71       68.49        7.40 o
   4  -1  16      212.31      210.67       11.75 o
   5  -1  16       97.39       93.55        8.83 o
   6  -1  16       49.40       44.73        6.99 o
   7  -1  16      153.30      145.11       11.76 o
  -6   0  16       15.58       19.89        6.25 o
  -5   0  16       36.22       31.64        7.75 o
  -4   0  16       25.53       23.24        5.74 o
  -3   0  16        4.16        1.62        5.23 o
  -2   0  16        9.85       11.67        5.22 o
  -1   0  16      483.44      490.77       17.58 o
   0   0  16      921.45      907.80       25.36 o
   1   0  16      332.24      354.91       14.07 o
   2   0  16      325.28      342.53       13.85 o
   3   0  16      466.82      460.84       17.09 o
   4   0  16       59.31       39.45        6.95 o
   5   0  16       -1.55        0.41        4.63 o
   6   0  16      114.41       95.86        9.60 o
   7   0  16       73.43       67.62        8.51 o
  -6   1  16       11.37       14.77        6.83 o
  -5   1  16       -8.87        0.61        5.43 o
  -4   1  16       21.80       24.22        6.26 o
  -3   1  16      162.94      161.29       10.84 o
  -2   1  16        4.93        0.07        4.78 o
  -1   1  16      482.02      485.74       17.33 o
   0   1  16     1181.37     1147.10       29.57 o
   1   1  16      205.39      202.74       10.93 o
   2   1  16      354.65      359.05       14.32 o
   3   1  16      299.64      304.07       13.31 o
   4   1  16        5.14        0.21        4.32 o
   5   1  16       13.57        8.24        4.55 o
   6   1  16        8.75        6.48        4.56 o
   7   1  16       59.43       59.37        7.80 o
  -6   2  16       -2.85        0.59        5.60 o
  -5   2  16       50.11       34.96        7.94 o
  -4   2  16       98.97       71.81        9.43 o
  -3   2  16       47.31       43.61        6.62 o
  -2   2  16      151.45      147.18        9.83 o
  -1   2  16      455.43      450.95       16.60 o
   0   2  16       -5.12        0.51        4.07 o
   1   2  16      125.47      119.60        8.76 o
   2   2  16      395.33      392.76       15.00 o
   3   2  16      987.97     1050.66       26.47 o
   4   2  16      318.26      295.35       14.01 o
   5   2  16       15.90       11.17        4.68 o
   6   2  16        3.31        9.60        3.97 o
   7   2  16       54.43       62.75        7.04 o
  -6   3  16       21.08       31.20        6.13 o
  -5   3  16       31.79       31.98        6.70 o
  -4   3  16      146.40      153.03       10.82 o
  -3   3  16        8.27        0.41        5.57 o
  -2   3  16        1.00        6.95        2.28 o
  -1   3  16        4.28        9.62        4.41 o
   0   3  16       74.69       79.68        6.89 o
   1   3  16      311.09      325.09       12.92 o
   2   3  16       36.88       57.86        5.31 o
   3   3  16      960.15     1012.20       25.76 o
   4   3  16      341.13      347.69       14.44 o
   5   3  16      331.38      322.11       15.19 o
   6   3  16      373.69      402.50       16.40 o
   7   3  16       11.27       10.81        4.24 o
  -6   4  16      279.39      270.28       15.80 o
  -5   4  16        8.68        1.73        5.35 o
  -4   4  16       63.81       55.69        7.97 o
  -3   4  16       65.61       76.95        7.52 o
  -2   4  16       -0.85        1.10        2.33 o
  -1   4  16      599.86      601.91       18.95 o
   0   4  16      109.74      109.96        7.82 o
   1   4  16        2.32        0.88        3.82 o
   2   4  16       39.90       36.29        5.16 o
   3   4  16      376.12      429.66       14.71 o
   4   4  16      158.49      150.06        9.93 o
   5   4  16       11.35        3.37        4.33 o
   6   4  16       38.80       32.19        6.52 o
   7   4  16      210.63      199.31       13.07 o
   8   4  16       -3.76        4.77        5.06 o
  -6   5  16      214.35      218.90       13.95 o
  -5   5  16       23.36       25.22        3.85 o
  -4   5  16        2.36        2.75        2.88 o
  -3   5  16      270.04      286.42       12.97 o
  -2   5  16       75.58       68.89        7.14 o
  -1   5  16       -4.53        2.98        3.54 o
   0   5  16        2.42        1.74        3.46 o
   1   5  16      296.26      317.85       12.27 o
   2   5  16      165.22      169.56        9.22 o
   3   5  16      338.23      358.87       13.80 o
   4   5  16       -4.80        0.44        3.89 o
   5   5  16        6.04        3.07        3.26 o
   6   5  16        6.54        1.20        2.82 o
   7   5  16       10.57        1.87        5.19 o
  -6   6  16        9.42        1.99        5.78 o
  -5   6  16       62.95       51.64        7.92 o
  -4   6  16      281.64      268.19        9.75 o
  -3   6  16       -1.16        0.35        2.63 o
  -2   6  16      117.71      112.41        6.09 o
  -1   6  16      329.57      347.28       13.38 o
   0   6  16       84.86       91.37        6.77 o
   1   6  16        0.64        5.71        2.01 o
   2   6  16      395.24      410.15       14.38 o
   3   6  16      464.49      437.85       16.41 o
   4   6  16       61.90       47.55        4.72 o
   5   6  16      123.65      122.51        6.35 o
   6   6  16       36.51       43.79        4.00 o
   7   6  16       15.71       26.15        4.65 o
  -4   7  16      167.86      205.38       11.02 o
  -3   7  16        9.79        6.26        2.89 o
  -2   7  16       33.44       31.83        3.93 o
  -1   7  16       59.63       57.57        4.60 o
   0   7  16       49.83       52.92        4.32 o
   1   7  16       34.07       31.30        3.88 o
   2   7  16      129.66      134.38        6.27 o
   3   7  16       16.04       15.09        3.22 o
   4   7  16       14.92       10.40        3.06 o
   5   7  16        4.11        1.98        2.83 o
   6   7  16        2.33        4.22        2.62 o
  -4   8  16       17.70       15.66        5.28 o
  -3   8  16      186.58      201.97       12.14 o
  -2   8  16       17.49       11.72        5.10 o
  -1   8  16      152.67      148.55       10.84 o
   0   8  16       52.94       61.06        7.14 o
   1   8  16      152.82      143.27       10.88 o
   2   8  16       85.90       97.89        8.39 o
   3   8  16       13.71       12.07        5.00 o
   4   8  16       15.62       11.12        5.19 o
   5   8  16       32.95       31.85        6.17 o
   6   8  16      199.82      184.40       12.51 o
  -4   9  16        8.16       16.04        5.21 o
  -3   9  16       31.15       45.49        6.24 o
  -2   9  16      124.58      100.56       10.62 o
  -1   9  16      120.58      100.12       10.15 o
   0   9  16      222.06      222.29       13.34 o
   1   9  16       -1.54        1.73        4.78 o
   2   9  16       -5.43        0.67        4.27 o
   3   9  16      190.57      181.94       12.45 o
   4   9  16      -11.32        1.95        5.58 o
   5   9  16       98.12      109.78        9.24 o
   6   9  16        1.22        2.25        4.59 o
   0  10  16      212.98      196.55       13.53 o
   1  10  16       -5.17        0.42        5.32 o
   2  10  16        0.23        8.85        4.70 o
  -3  -7  17       -0.90        4.29        2.48 o
  -2  -7  17       20.87       35.24        5.17 o
  -1  -7  17       13.12        8.70        4.79 o
   0  -7  17       18.50       19.82        5.30 o
   1  -7  17        3.41        1.70        4.20 o
   2  -7  17        5.89        3.82        4.52 o
   3  -7  17       12.70       25.51        4.93 o
   4  -7  17      244.67      235.47        9.89 o
   5  -7  17        0.69        0.68        2.36 o
  -4  -6  17        3.58        1.08        5.33 o
  -3  -6  17       -0.79        4.67        2.57 o
  -2  -6  17        3.42        1.35        4.82 o
  -1  -6  17       11.25       21.12        4.75 o
   0  -6  17       46.55       41.78        6.58 o
   1  -6  17       13.44       16.39        4.73 o
   2  -6  17        6.93        2.21        4.81 o
   3  -6  17       33.34       26.66        5.79 o
   4  -6  17        8.58        9.73        4.74 o
   5  -6  17       20.29       30.93        5.47 o
   6  -6  17       18.00       24.74        5.61 o
  -4  -5  17       84.60       75.53        9.10 o
  -3  -5  17      184.09      164.68       12.25 o
  -2  -5  17       30.47       20.37        6.09 o
  -1  -5  17       -1.50        0.00        4.30 o
   0  -5  17       12.80       18.28        5.00 o
   1  -5  17       27.53       34.23        5.89 o
   2  -5  17        2.93       11.05        3.87 o
   3  -5  17       18.37       25.75        5.17 o
   4  -5  17      141.76      140.77       10.50 o
   5  -5  17       43.02       32.89        4.86 o
   6  -5  17       -1.05        6.28        4.34 o
  -4  -4  17       -6.54        7.02        6.35 o
  -3  -4  17      144.41      156.65       10.89 o
  -2  -4  17       28.80       25.47        5.92 o
  -1  -4  17        6.05       15.81        4.91 o
   0  -4  17        6.95       10.69        4.28 o
   1  -4  17       19.10       23.14        5.22 o
   2  -4  17      111.10      104.59        9.18 o
   3  -4  17       13.86       14.02        5.08 o
   4  -4  17      130.45      123.93        9.92 o
   5  -4  17        8.70        4.78        3.33 o
   6  -4  17       39.47       48.51        6.62 o
  -5  -3  17       22.63       21.24        6.31 o
  -4  -3  17       -6.86        0.30        6.13 o
  -3  -3  17        4.58        0.60        5.50 o
  -2  -3  17      120.30      113.57        9.58 o
  -1  -3  17      166.12      149.53       11.07 o
   0  -3  17      148.82      167.31       10.13 o
   1  -3  17      241.29      253.96       12.85 o
   2  -3  17       79.86       82.61        7.93 o
   3  -3  17       49.05       43.67        6.24 o
   4  -3  17      189.12      201.42       11.95 o
   5  -3  17       -1.22        0.09        4.02 o
   6  -3  17      155.41      146.04       11.69 o
  -5  -2  17       -3.88        3.04        5.93 o
  -4  -2  17       94.96       86.12        9.80 o
  -3  -2  17       19.37       23.11        5.60 o
  -2  -2  17       15.57       15.86        5.66 o
  -1  -2  17      355.69      362.11       15.73 o
   0  -2  17       22.86       16.02        5.81 o
   1  -2  17      320.96      313.26       14.52 o
   2  -2  17       80.08       83.99        7.68 o
   3  -2  17       55.06       56.81        6.72 o
   4  -2  17       84.92       96.45        8.35 o
   5  -2  17       30.04       27.20        5.73 o
   6  -2  17       24.13       19.01        6.45 o
   7  -2  17       -4.72        0.03        5.11 o
  -5  -1  17       -5.06        4.98        5.92 o
  -4  -1  17       23.86       21.95        7.15 o
  -3  -1  17       15.14        6.40        5.63 o
  -2  -1  17       61.25       46.49        7.70 o
  -1  -1  17      109.49      106.64        9.11 o
   0  -1  17       50.41       54.77        6.89 o
   1  -1  17        0.99        0.02        2.12 o
   2  -1  17      287.35      289.87       13.62 o
   3  -1  17       11.21        1.80        5.20 o
   4  -1  17       40.98       41.68        6.39 o
   5  -1  17       -2.59        1.41        4.65 o
   6  -1  17       65.48       45.67        7.99 o
   7  -1  17       -5.92        0.01        5.41 o
  -5   0  17        9.16        4.69        5.61 o
  -4   0  17       -6.69        4.69        5.84 o
  -3   0  17       19.11        9.57        5.68 o
  -2   0  17       42.93       27.34        7.03 o
  -1   0  17        8.11        7.14        4.71 o
   0   0  17      113.72       95.33        8.67 o
   1   0  17       21.49        7.34        5.51 o
   2   0  17      118.71      130.72        8.67 o
   3   0  17      503.01      521.40       18.48 o
   4   0  17       -1.68        4.89        3.84 o
   5   0  17      334.36      291.50       15.67 o
   6   0  17      114.51      127.37        9.70 o
   7   0  17      148.84      153.35       11.36 o
  -5   1  17       39.69       27.50        8.05 o
  -4   1  17       32.86       18.18        6.64 o
  -3   1  17       -4.93        1.79        5.22 o
  -2   1  17       23.95       23.89        5.30 o
  -1   1  17       45.76       41.61        6.69 o
   0   1  17       35.80       25.13        6.03 o
   1   1  17       -4.07        0.17        4.29 o
   2   1  17       85.62       75.12        7.56 o
   3   1  17      218.05      225.80       11.71 o
   4   1  17        4.06        1.27        4.62 o
   5   1  17       -3.26        1.08        4.27 o
   6   1  17       68.41       72.12        8.16 o
   7   1  17        6.61        4.26        5.10 o
  -6   2  17       15.67        0.21        7.50 o
  -5   2  17       14.34       14.88        6.26 o
  -4   2  17       66.51       75.03        8.19 o
  -3   2  17       63.35       58.55        7.74 o
  -2   2  17       55.86       58.79        6.78 o
  -1   2  17        9.95       16.08        4.90 o
   0   2  17       86.95       91.49        7.61 o
   1   2  17      337.32      329.11       14.29 o
   2   2  17       -0.37        0.41        3.33 o
   3   2  17        1.94        0.48        4.13 o
   4   2  17       21.60       16.98        5.35 o
   5   2  17       -4.26        3.15        3.96 o
   6   2  17       -4.66        0.04        4.33 o
   7   2  17       52.94       39.45        7.16 o
  -6   3  17        3.06        2.32        5.88 o
  -5   3  17       29.19       35.75        6.99 o
  -4   3  17       71.23       54.34        8.23 o
  -3   3  17       88.22       78.96        8.32 o
  -2   3  17       83.20       84.32        8.02 o
  -1   3  17      282.54      301.19       13.06 o
   0   3  17        9.11        4.04        4.04 o
   1   3  17        0.33        2.55        3.68 o
   2   3  17       65.00       81.11        6.53 o
   3   3  17       16.48       21.04        4.61 o
   4   3  17       20.24       34.38        5.13 o
   5   3  17       -2.13        3.30        4.92 o
   6   3  17       47.77       55.54        6.94 o
   7   3  17        1.95        0.00        4.62 o
  -6   4  17       72.40       85.75        9.54 o
  -5   4  17        2.84        0.06        5.17 o
  -4   4  17        9.58        7.84        5.08 o
  -3   4  17       42.36       36.22        6.69 o
  -2   4  17       37.98       44.71        6.08 o
  -1   4  17      300.51      310.77       13.38 o
   0   4  17      121.42      126.49        8.36 o
   1   4  17      217.67      246.78       10.97 o
   2   4  17      112.30       91.95        8.35 o
   3   4  17        6.08        6.44        4.50 o
   4   4  17       -1.57        0.94        3.91 o
   5   4  17      378.81      340.09       16.33 o
   6   4  17       16.21       13.04        4.82 o
   7   4  17       73.47       70.11        8.25 o
  -6   5  17       -5.68       10.17        6.44 o
  -5   5  17       56.38       70.77        8.40 o
  -4   5  17       30.19       29.92        6.07 o
  -3   5  17      173.09      175.08       11.04 o
  -2   5  17       56.62       56.57        6.54 o
  -1   5  17       73.84       61.26        6.88 o
   0   5  17       20.05       23.65        4.65 o
   1   5  17       81.46       87.91        7.08 o
   2   5  17      187.09      176.51       10.37 o
   3   5  17       39.53       32.47        5.78 o
   4   5  17       -7.02        7.46        4.37 o
   5   5  17        5.97        0.30        3.69 o
   6   5  17       38.07       36.49        4.16 o
   7   5  17       57.08       59.64        7.33 o
  -5   6  17       33.01       24.60        6.59 o
  -4   6  17        5.12        8.98        3.35 o
  -3   6  17       -3.81        0.23        2.93 o
  -2   6  17       23.28       26.94        5.02 o
  -1   6  17       53.08       57.09        5.95 o
   0   6  17       20.08       21.07        4.54 o
   1   6  17       -1.26        4.12        3.28 o
   2   6  17       35.61       42.46        5.44 o
   3   6  17        7.91        6.61        3.64 o
   4   6  17        5.17        6.36        2.94 o
   5   6  17        8.87        8.98        2.66 o
   6   6  17       25.41       19.21        3.66 o
   7   6  17        4.59        0.01        4.24 o
  -4   7  17        0.72        1.79        2.44 o
  -3   7  17      102.62      118.00        6.12 o
  -2   7  17        7.26        3.66        2.98 o
  -1   7  17       -0.27        0.13        2.55 o
   0   7  17       -0.07        2.35        5.33 o
   1   7  17      112.24       95.00        5.97 o
   2   7  17       38.03       33.90        3.92 o
   3   7  17       12.88       13.17        3.11 o
   4   7  17       80.30       81.54        7.90 o
   5   7  17      319.74      299.91       10.58 o
   6   7  17       58.53       56.32        5.07 o
  -4   8  17        1.52        2.94        4.57 o
  -3   8  17       90.22       81.50        9.15 o
  -2   8  17       39.14       25.75        6.50 o
  -1   8  17      -13.63        0.76        5.52 o
   0   8  17       -0.17        0.16        5.40 o
   1   8  17       14.87       21.83        5.19 o
   2   8  17        7.03        5.88        4.85 o
   3   8  17        9.06       11.75        5.21 o
   4   8  17        1.30        2.17        4.80 o
   5   8  17        5.39        3.79        5.16 o
   6   8  17        7.95        2.72        4.60 o
  -3   9  17       14.09       17.87        5.72 o
  -2   9  17       10.98        0.66        5.58 o
  -1   9  17       10.26        1.66        5.47 o
   0   9  17       13.90        5.87        5.49 o
   1   9  17      102.90       79.93        9.76 o
   2   9  17       38.35       39.50        7.19 o
   3   9  17        4.07        1.78        4.53 o
   4   9  17        2.92        0.68        5.42 o
   5   9  17       42.77       40.86        7.50 o
  -2  -7  18        7.06        7.55        4.42 o
  -1  -7  18       11.40       11.58        5.38 o
   0  -7  18       41.11       35.91        6.62 o
   1  -7  18       -2.31        0.58        4.50 o
   2  -7  18      175.29      173.98       11.92 o
   3  -7  18       48.75       44.81        7.10 o
   4  -7  18       15.17       13.91        5.08 o
  -3  -6  18      205.59      203.96       13.39 o
  -2  -6  18       10.90        5.09        4.71 o
  -1  -6  18       46.92       31.96        7.21 o
   0  -6  18        1.85        4.66        4.06 o
   1  -6  18        0.63        2.66        2.62 o
   2  -6  18       24.39       26.86        5.67 o
   3  -6  18       67.34       50.88        8.22 o
   4  -6  18        6.00        1.72        5.02 o
   5  -6  18        5.35        2.62        4.30 o
  -3  -5  18       34.29       23.03        6.80 o
  -2  -5  18       22.29       29.44        5.80 o
  -1  -5  18       -4.15        1.20        4.01 o
   0  -5  18       21.66       26.80        5.40 o
   1  -5  18        6.09       13.91        4.49 o
   2  -5  18       75.23       74.34        8.11 o
   3  -5  18       41.83       39.64        6.77 o
   4  -5  18        3.09        0.10        5.19 o
   5  -5  18      245.89      226.76       10.23 o
  -4  -4  18       54.73       40.64        8.55 o
  -3  -4  18       39.42       44.04        7.26 o
  -2  -4  18       26.36       22.12        6.02 o
  -1  -4  18       88.04       76.20        8.46 o
   0  -4  18       14.06       10.04        4.99 o
   1  -4  18       -5.61        0.66        4.49 o
   2  -4  18       16.99       11.82        4.81 o
   3  -4  18      185.76      157.94       11.84 o
   4  -4  18       30.26       22.50        6.31 o
   5  -4  18        3.64       10.00        3.57 o
  -4  -3  18       20.10       20.65        6.56 o
  -3  -3  18       91.35       97.24        9.17 o
  -2  -3  18      196.36      201.41       12.27 o
  -1  -3  18       62.48       67.32        7.79 o
   0  -3  18      180.58      188.04       11.52 o
   1  -3  18       10.49        8.21        4.63 o
   2  -3  18      231.10      207.95       12.93 o
   3  -3  18       45.26       40.98        6.70 o
   4  -3  18       18.23       10.23        5.34 o
   5  -3  18       -7.24        1.36        5.01 o
   6  -3  18       53.25       61.23        7.35 o
  -4  -2  18      134.17      115.32       11.02 o
  -3  -2  18      345.29      308.59       16.84 o
  -2  -2  18       35.01       31.55        6.87 o
  -1  -2  18      259.17      229.46       13.88 o
   0  -2  18       13.15       14.68        5.00 o
   1  -2  18       37.56       33.37        5.96 o
   2  -2  18       71.02       62.81        7.76 o
   3  -2  18       15.73       10.31        4.90 o
   4  -2  18        3.11        9.80        4.75 o
   5  -2  18      273.39      267.85       14.77 o
   6  -2  18      106.47      101.98        9.93 o
  -5  -1  18        4.66        4.85        5.79 o
  -4  -1  18       -2.66        0.50        6.09 o
  -3  -1  18      -10.57        0.34        4.97 o
  -2  -1  18      438.28      416.31       18.27 o
  -1  -1  18      136.93      140.92       10.00 o
   0  -1  18       96.75      104.40        8.80 o
   1  -1  18       41.56       41.48        6.24 o
   2  -1  18        9.58        0.68        4.90 o
   3  -1  18       11.77       23.23        4.99 o
   4  -1  18        9.93       11.88        4.97 o
   5  -1  18        1.90        6.01        4.08 o
   6  -1  18       12.78       12.46        4.86 o
  -5   0  18        0.64        5.38        3.91 o
  -4   0  18       42.06       36.63        7.96 o
  -3   0  18      155.07      155.09       11.19 o
  -2   0  18      442.80      409.52       18.26 o
  -1   0  18      179.61      172.73       11.41 o
   0   0  18        7.10        2.75        4.81 o
   1   0  18       12.44        3.86        4.89 o
   2   0  18      119.62      124.18        9.30 o
   3   0  18        7.92        3.52        4.42 o
   4   0  18        0.32        0.67        4.27 o
   5   0  18       89.36       81.20        8.57 o
   6   0  18       -0.26        0.81        4.93 o
  -5   1  18       20.97       15.95        6.27 o
  -4   1  18       20.46       22.33        6.47 o
  -3   1  18        7.16        6.88        5.06 o
  -2   1  18      138.28      123.08       10.10 o
  -1   1  18       11.12        6.22        4.60 o
   0   1  18       12.43       11.93        4.80 o
   1   1  18       30.11       31.62        5.86 o
   2   1  18      375.16      373.05       15.69 o
   3   1  18      263.83      242.55       13.50 o
   4   1  18        7.30        9.58        3.75 o
   5   1  18        3.90        0.53        4.53 o
   6   1  18      201.89      190.53       12.84 o
   7   1  18       45.63       37.16        7.48 o
  -5   2  18       17.32        5.50        6.76 o
  -4   2  18        8.31       15.53        5.55 o
  -3   2  18       67.90       64.36        8.26 o
  -2   2  18      202.79      235.99       12.00 o
  -1   2  18       72.86       78.84        7.66 o
   0   2  18      228.29      216.37       12.18 o
   1   2  18      477.29      517.62       17.73 o
   2   2  18       70.98       73.91        6.83 o
   3   2  18      218.00      232.55       12.08 o
   4   2  18       43.62       36.95        6.49 o
   5   2  18       19.36       22.01        5.55 o
   6   2  18        4.36        8.74        4.25 o
   7   2  18        9.38        0.09        6.07 o
  -5   3  18       19.83       17.84        6.08 o
  -4   3  18       20.89       22.41        6.16 o
  -3   3  18        3.06        3.03        4.78 o
  -2   3  18       43.51       28.96        6.73 o
  -1   3  18      152.32      148.02       10.06 o
   0   3  18        0.16        1.53        5.05 o
   1   3  18      138.07      155.28        9.31 o
   2   3  18      248.41      277.23       12.23 o
   3   3  18       21.56       29.86        5.01 o
   4   3  18       26.56       15.10        5.45 o
   5   3  18        7.18        0.45        4.85 o
   6   3  18       14.29       14.90        4.77 o
   7   3  18       -7.96        4.47        5.59 o
  -5   4  18       18.43       15.18        6.47 o
  -4   4  18      180.00      178.83       12.06 o
  -3   4  18       31.48       35.97        6.38 o
  -2   4  18       78.20       77.51        7.82 o
  -1   4  18      109.12      106.02        8.57 o
   0   4  18       57.72       45.32        6.54 o
   1   4  18      399.73      403.85       15.77 o
   2   4  18       37.67       38.66        5.77 o
   3   4  18       23.07       15.12        5.09 o
   4   4  18        7.99        6.31        4.07 o
   5   4  18       32.55       25.36        5.71 o
   6   4  18      116.23      113.19        9.70 o
   7   4  18       13.75        5.35        5.26 o
  -5   5  18      191.00      171.48       13.06 o
  -4   5  18       12.59       19.73        5.28 o
  -3   5  18       89.81       84.91        8.61 o
  -2   5  18       54.15       54.68        6.81 o
  -1   5  18       85.68       80.58        7.59 o
   0   5  18      118.49      130.69        8.38 o
   1   5  18       51.01       50.34        6.12 o
   2   5  18       -0.70        4.49        2.33 o
   3   5  18        8.06        5.34        4.13 o
   4   5  18       -0.06        9.47        7.72 o
   5   5  18       50.58       58.61        6.57 o
   6   5  18        2.20        0.05        3.58 o
   7   5  18       12.40       16.79        5.19 o
  -5   6  18        7.73       16.67        4.92 o
  -4   6  18        7.77        3.45        3.45 o
  -3   6  18        6.82        2.41        3.22 o
  -2   6  18        9.27       13.62        4.16 o
  -1   6  18       48.36       59.60        6.09 o
   0   6  18       27.60       38.01        4.79 o
   1   6  18       46.95       36.83        5.85 o
   2   6  18       27.29       23.98        5.00 o
   3   6  18        0.51        0.31        2.54 o
   4   6  18       -3.23        1.55        3.77 o
   5   6  18       26.52       32.38        3.57 o
   6   6  18        2.07        3.88        2.57 o
   7   6  18       17.86        6.64        5.73 o
  -4   7  18        3.59        6.38        4.06 o
  -3   7  18       39.07       46.28        6.55 o
  -2   7  18       32.62       35.12        4.15 o
  -1   7  18       13.35       18.24        3.01 o
   0   7  18       47.34       48.32        4.55 o
   1   7  18        2.69        3.42        2.61 o
   2   7  18       92.12       97.34        5.73 o
   3   7  18       42.44       24.95        4.35 o
   4   7  18       44.00       44.07        4.48 o
   5   7  18        5.38        2.06        2.88 o
   6   7  18       10.32       14.10        4.71 o
  -4   8  18       -3.46        2.47        4.61 o
  -3   8  18       59.36       70.97        7.70 o
  -2   8  18       10.52        0.16        5.06 o
  -1   8  18        6.49       12.95        5.45 o
   0   8  18        5.10        3.20        5.24 o
   1   8  18       -3.16        1.17        4.73 o
   2   8  18      174.01      156.19       11.96 o
   3   8  18        4.37       11.97        4.66 o
   4   8  18       13.90        9.40        4.95 o
   5   8  18       98.55       88.63        9.50 o
   6   8  18       12.07        3.35        5.02 o
   0   9  18      107.82       88.43       10.16 o
   1   9  18        6.25        1.40        5.09 o
   2   9  18        9.92        8.36        4.69 o
   0  -7  19       20.67       16.27        5.07 o
   1  -7  19        2.13        3.52        4.05 o
   2  -7  19       32.30       34.37        6.64 o
  -2  -6  19        4.07        6.37        5.13 o
  -1  -6  19        7.58        5.06        4.73 o
   0  -6  19       12.92        4.05        5.20 o
   1  -6  19        4.81       16.73        4.30 o
   2  -6  19       41.78       35.88        6.74 o
   3  -6  19       17.13       15.40        5.96 o
  -2  -5  19       15.81        5.97        6.06 o
  -1  -5  19       16.37       20.26        5.45 o
   0  -5  19       44.60       42.03        7.15 o
   1  -5  19        7.10        9.27        4.67 o
   2  -5  19       20.57       19.41        5.65 o
   3  -5  19        9.47        2.45        4.83 o
   4  -5  19        2.52        5.99        4.23 o
  -3  -4  19        1.85        7.10        5.37 o
  -2  -4  19       -7.98        0.46        5.67 o
  -1  -4  19       23.17       16.13        5.98 o
   0  -4  19       34.42       19.23        6.30 o
   1  -4  19        2.74        0.80        4.77 o
   2  -4  19       86.04       69.66        9.19 o
   3  -4  19       82.73       98.85        8.49 o
   4  -4  19        2.23        3.25        4.99 o
   5  -4  19       54.47       61.58        7.65 o
  -3  -3  19       -3.20        2.02        5.56 o
  -2  -3  19       59.81       55.11        8.26 o
  -1  -3  19       76.01       53.45        8.67 o
   0  -3  19       84.60       68.66        8.77 o
   1  -3  19       13.92        8.75        5.01 o
   2  -3  19        3.86        0.78        4.38 o
   3  -3  19      102.73       99.67        9.17 o
   4  -3  19        8.07        7.21        4.84 o
   5  -3  19       15.55       15.72        5.69 o
  -4  -2  19       24.86       20.01        6.93 o
  -3  -2  19      132.61      134.30       11.32 o
  -2  -2  19      123.99      130.37       10.21 o
  -1  -2  19       16.20        8.52        6.00 o
   0  -2  19       -3.99        8.34        4.50 o
   1  -2  19       -2.00        0.00        4.48 o
   2  -2  19       42.44       50.68        6.68 o
   3  -2  19       11.94       11.78        5.03 o
   4  -2  19        7.11        3.67        4.50 o
   5  -2  19       11.42        1.07        5.14 o
  -4  -1  19       55.03       64.08        8.14 o
  -3  -1  19        9.63        5.07        5.08 o
  -2  -1  19        3.51        1.06        4.88 o
  -1  -1  19        1.88        0.55        5.33 o
   0  -1  19      338.68      337.35       15.69 o
   1  -1  19       86.53       72.66        8.52 o
   2  -1  19        3.80        5.88        3.84 o
   3  -1  19        0.05        8.62        9.71 o
   4  -1  19       11.98        5.35        5.21 o
   5  -1  19      176.35      145.25       12.33 o
   6  -1  19       80.82       83.89        8.85 o
  -4   0  19        5.88        6.09        5.26 o
  -3   0  19       -2.67        0.28        5.25 o
  -2   0  19       95.70      104.90        9.06 o
  -1   0  19      550.48      481.07       20.71 o
   0   0  19      210.33      207.97       12.26 o
   1   0  19       88.38       70.69        8.54 o
   2   0  19      150.90      132.70       10.25 o
   3   0  19      115.24      115.78        9.32 o
   4   0  19        3.76        0.06        4.64 o
   5   0  19       11.16        9.56        5.93 o
   6   0  19        0.34        0.23        3.68 o
  -4   1  19       60.90       56.19        8.57 o
  -3   1  19       66.86       44.75        8.58 o
  -2   1  19       67.94       54.93        8.28 o
  -1   1  19       24.10       24.71        5.89 o
   0   1  19        9.29        0.07        4.98 o
   1   1  19        6.21        0.70        4.88 o
   2   1  19       23.96       14.19        5.87 o
   3   1  19      126.35      122.65        9.62 o
   4   1  19        9.32        5.58        5.23 o
   5   1  19       46.96       36.23        6.90 o
   6   1  19      210.63      172.29       13.36 o
  -4   2  19       12.63       10.91        5.90 o
  -3   2  19        4.04        0.78        4.95 o
  -2   2  19       63.53       62.38        7.91 o
  -1   2  19      750.20      700.54       24.17 o
   0   2  19       76.75       83.14        7.92 o
   1   2  19      120.03      123.29        9.38 o
   2   2  19      241.65      245.81       13.07 o
   3   2  19       63.10       54.68        7.30 o
   4   2  19       51.62       56.57        7.17 o
   5   2  19      133.00      132.87       10.51 o
   6   2  19      106.33       96.99        9.73 o
  -4   3  19        8.79        1.23        5.52 o
  -3   3  19        9.97        6.35        5.22 o
  -2   3  19       89.84       77.57        8.50 o
  -1   3  19       12.75       14.31        5.44 o
   0   3  19        1.60        0.00        4.46 o
   1   3  19       13.86       14.83        4.99 o
   2   3  19      159.60      151.35       10.16 o
   3   3  19       24.94       40.17        5.02 o
   4   3  19       20.00       28.34        5.25 o
   5   3  19       24.76       30.90        5.55 o
   6   3  19       -0.45        4.73        2.80 o
  -5   4  19        6.03        0.68        5.25 o
  -4   4  19       -5.94        4.22        5.68 o
  -3   4  19        3.71        0.74        5.21 o
  -2   4  19       76.63       91.51        7.71 o
  -1   4  19       82.12       93.91        8.22 o
   0   4  19        4.52        0.03        4.60 o
   1   4  19       81.80       71.40        7.84 o
   2   4  19      288.99      289.50       13.62 o
   3   4  19       78.49       88.04        7.78 o
   4   4  19       30.75       23.39        5.80 o
   5   4  19       17.64        9.91        5.62 o
   6   4  19       80.56       89.25        8.62 o
  -5   5  19       12.81       16.31        5.69 o
  -4   5  19       27.49       19.21        6.88 o
  -3   5  19       -0.68        0.60        2.84 o
  -2   5  19      238.90      212.94       12.93 o
  -1   5  19       45.26       47.87        6.12 o
   0   5  19        3.57        0.51        4.06 o
   1   5  19        3.10        3.82        3.53 o
   2   5  19      165.13      148.06       10.21 o
   3   5  19       16.99       12.35        4.55 o
   4   5  19       17.52       16.46        4.77 o
   5   5  19       17.30       20.93        5.50 o
   6   5  19        5.73        4.70        3.99 o
  -4   6  19       75.57       74.38        5.83 o
  -3   6  19       27.98       28.26        3.97 o
  -2   6  19       -0.90        2.05        2.21 o
  -1   6  19      212.97      218.26       11.68 o
   0   6  19      -15.18        2.17        5.25 o
   1   6  19      135.76      142.82        9.25 o
   2   6  19      226.52      246.57       11.80 o
   3   6  19       38.06       22.59        6.18 o
   4   6  19       58.81       58.32        6.85 o
   5   6  19        3.24        5.69        2.79 o
   6   6  19       12.23       11.77        3.30 o
  -4   7  19       31.86       33.33        6.31 o
  -3   7  19        0.40        2.21        3.99 o
  -2   7  19        4.71        2.77        4.74 o
  -1   7  19        2.66        3.24        3.04 o
   0   7  19       11.97        7.27        3.20 o
   1   7  19        3.87        0.11        2.71 o
   2   7  19       33.58       31.21        4.30 o
   3   7  19       20.35        7.98        3.93 o
   4   7  19        8.87       12.37        4.50 o
   5   7  19        5.35        7.83        2.94 o
   6   7  19        7.93        0.26        5.03 o
  -2   8  19        3.97        9.96        5.09 o
  -1   8  19        3.87        0.06        5.37 o
   0   8  19        1.92        0.01        4.49 o
   1   8  19        3.06        0.38        5.20 o
   2   8  19      207.10      164.21       13.21 o
   3   8  19       11.04        2.98        5.41 o
   4   8  19      288.26      249.16       15.70 o
   1  -6  20       -0.48        4.65        3.48 o
  -1  -5  20        5.70        3.37        5.10 o
   0  -5  20       -4.81        0.98        5.07 o
   1  -5  20       14.44       29.29        5.49 o
   2  -5  20        0.10        4.22        6.99 o
   3  -5  20       71.80       60.56        8.36 o
  -2  -4  20       12.13        7.40        5.31 o
  -1  -4  20       15.51       12.54        5.58 o
   0  -4  20        0.29        0.00        4.41 o
   1  -4  20        3.58        1.98        4.76 o
   2  -4  20       75.45       63.24        8.20 o
   3  -4  20       17.40       19.27        5.74 o
   4  -4  20       72.41       83.24        9.00 o
  -2  -3  20       66.90       45.90        9.08 o
  -1  -3  20       75.93       78.83        8.83 o
   0  -3  20       81.65       75.61        8.94 o
   1  -3  20        0.08        7.19        7.82 o
   2  -3  20       31.00       34.72        6.24 o
   3  -3  20      372.70      355.19       17.55 o
   4  -3  20       35.06       23.63        6.59 o
  -3  -2  20      148.84      157.48       11.72 o
  -2  -2  20       62.88       61.85        8.28 o
  -1  -2  20       27.05       23.70        6.03 o
   0  -2  20       22.32       19.28        5.70 o
   1  -2  20       23.02       19.48        6.14 o
   2  -2  20        3.29        0.55        4.79 o
   3  -2  20       10.04        5.09        4.96 o
   4  -2  20       22.12       18.61        5.27 o
   5  -2  20       23.16       11.61        6.59 o
  -3  -1  20        3.41        5.15        4.82 o
  -2  -1  20       81.98       78.00        8.94 o
  -1  -1  20      108.01      114.56        9.56 o
   0  -1  20       96.54       89.28        8.98 o
   1  -1  20       31.05       28.09        6.20 o
   2  -1  20        8.01        6.85        5.37 o
   3  -1  20       26.25       29.09        5.99 o
   4  -1  20       60.90       54.14        7.96 o
   5  -1  20      163.83      154.14       11.97 o
  -3   0  20       14.95       15.80        5.20 o
  -2   0  20       71.40       83.86        8.07 o
  -1   0  20       23.29        9.21        6.27 o
   0   0  20      385.87      388.21       17.39 o
   1   0  20      115.92      115.57        9.60 o
   2   0  20        9.36        5.24        4.59 o
   3   0  20        8.14        2.82        4.23 o
   4   0  20       -1.44        7.57        4.91 o
   5   0  20       -4.17        0.04        4.56 o
  -4   1  20       25.43       32.57        7.20 o
  -3   1  20        1.56        0.64        5.73 o
  -2   1  20       11.58       11.31        5.74 o
  -1   1  20      102.44      103.25        9.55 o
   0   1  20        8.63       13.57        4.79 o
   1   1  20        0.63        1.72        2.42 o
   2   1  20       68.32       63.45        7.77 o
   3   1  20        1.40        1.12        4.57 o
   4   1  20       22.76        7.32        5.90 o
   5   1  20       69.68       54.67        8.36 o
  -4   2  20       31.52       29.22        7.27 o
  -3   2  20       18.90       12.60        6.15 o
  -2   2  20       12.31        6.17        6.09 o
  -1   2  20        0.96        0.06        2.43 o
   0   2  20      192.98      167.79       11.92 o
   1   2  20       15.38       11.90        5.61 o
   2   2  20       11.49       15.86        4.89 o
   3   2  20       90.06       87.24        8.43 o
   4   2  20       17.32       12.29        4.77 o
   5   2  20       17.61        6.98        5.17 o
   6   2  20        6.55       11.01        5.06 o
  -4   3  20        5.73        0.30        4.75 o
  -3   3  20      227.30      254.78       13.89 o
  -2   3  20       29.28       34.95        6.11 o
  -1   3  20      404.96      438.99       17.25 o
   0   3  20        9.73        5.04        4.92 o
   1   3  20        4.30       15.10        4.52 o
   2   3  20       -2.50        1.35        4.25 o
   3   3  20        4.30        1.76        4.08 o
   4   3  20       30.10       17.09        5.82 o
   5   3  20       44.63       37.12        7.03 o
   6   3  20       75.92       61.23        8.75 o
  -4   4  20       21.01       19.79        6.25 o
  -3   4  20       91.58       86.19        9.48 o
  -2   4  20       -2.50        1.52        4.31 o
  -1   4  20        9.37        9.92        4.35 o
   0   4  20      109.10      105.10        9.13 o
   1   4  20      186.73      183.63       11.44 o
   2   4  20      155.46      153.99       10.32 o
   3   4  20        9.66        6.52        4.78 o
   4   4  20       14.53       11.89        5.20 o
   5   4  20       40.68       32.70        7.01 o
   6   4  20       75.47       78.66        8.32 o
  -4   5  20        6.24       24.44        4.99 o
  -3   5  20        3.34        0.27        4.62 o
  -2   5  20       -3.65        4.96        5.25 o
  -1   5  20       22.32       18.16        5.57 o
   0   5  20       20.84       32.22        4.93 o
   1   5  20        2.63        9.48        4.22 o
   2   5  20       76.05       76.64        7.57 o
   3   5  20      115.26      106.21        9.30 o
   4   5  20       16.35        8.65        4.75 o
   5   5  20        9.42        6.91        4.61 o
   6   5  20       49.28       59.44        6.89 o
  -4   6  20        4.98       11.44        3.75 o
  -3   6  20       12.57       10.49        3.66 o
  -2   6  20       10.77       15.37        4.77 o
  -1   6  20       -8.21        1.28        4.39 o
   0   6  20        4.08        2.73        3.88 o
   1   6  20        0.72        0.14        2.29 o
   2   6  20       70.57       79.20        7.30 o
   3   6  20        7.62        0.96        4.16 o
   4   6  20       22.71       20.47        5.47 o
   5   6  20        4.11        0.11        2.96 o
   6   6  20       -0.50        6.13        2.19 o
  -2   7  20       32.87       16.36        6.82 o
  -1   7  20       17.11       13.24        5.73 o
   0   7  20       15.55       10.60        5.30 o
   1   7  20       99.38       83.31       10.00 o
   2   7  20       48.32       55.80        7.39 o
   3   7  20       12.15       13.11        5.08 o
   4   7  20        6.10       11.59        4.46 o
   0  -4  21        4.72        1.65        5.31 o
   1  -4  21        7.46        1.91        5.68 o
   2  -4  21       17.42       13.70        6.06 o
  -1  -3  21       10.25        0.02        5.04 o
   0  -3  21        6.45        4.01        5.36 o
   1  -3  21      115.34      119.37       10.37 o
   2  -3  21        0.28        4.43        3.98 o
   3  -3  21       -8.47        9.15        6.11 o
  -2  -2  21       89.92       82.03        9.87 o
  -1  -2  21      200.59      182.58       13.45 o
   0  -2  21       57.50       49.49        8.01 o
   1  -2  21       24.09       23.86        6.37 o
   2  -2  21       39.21       36.71        6.64 o
   3  -2  21       67.23       65.86        8.44 o
   4  -2  21       11.45        4.41        4.90 o
  -2  -1  21       20.58       17.21        6.54 o
  -1  -1  21       55.01       55.13        8.10 o
   0  -1  21        2.53        9.22        5.32 o
   1  -1  21       -2.27       10.39        5.25 o
   2  -1  21       18.73       13.43        5.44 o
   3  -1  21       -4.94        0.03        5.38 o
   4  -1  21        3.23        1.05        4.92 o
  -3   0  21        1.89        7.76        5.53 o
  -2   0  21      374.22      313.29       18.26 o
  -1   0  21       23.21       17.60        5.43 o
   0   0  21       12.31        5.14        5.66 o
   1   0  21       41.28       53.88        6.57 o
   2   0  21       76.41       60.19        8.55 o
   3   0  21       10.88        2.54        5.68 o
   4   0  21       10.25       11.47        4.97 o
   5   0  21      300.65      248.13       16.31 o
  -3   1  21      100.96       92.33       10.20 o
  -2   1  21       68.40       66.87        8.57 o
  -1   1  21      171.05      164.50       11.83 o
   0   1  21       24.02       11.54        5.91 o
   1   1  21       96.32       86.09        9.03 o
   2   1  21      287.83      264.70       14.94 o
   3   1  21        7.12        4.51        4.87 o
   4   1  21       -0.12        0.13        6.94 o
   5   1  21       85.51       68.03        9.24 o
  -3   2  21        6.56        1.74        6.03 o
  -2   2  21        3.16        3.10        5.27 o
  -1   2  21       78.40       77.96        8.56 o
   0   2  21       -0.41        7.55        3.54 o
   1   2  21       65.28       59.15        7.61 o
   2   2  21       12.62       14.93        4.88 o
   3   2  21        5.64        2.66        4.51 o
   4   2  21        0.12        0.96        6.21 o
   5   2  21       50.18       46.27        7.97 o
  -3   3  21      420.65      412.11       19.11 o
  -2   3  21       19.64       20.64        5.15 o
  -1   3  21       36.97       34.34        6.63 o
   0   3  21        3.15        2.93        4.52 o
   1   3  21       -2.84        0.30        3.97 o
   2   3  21       28.86       29.89        5.72 o
   3   3  21        8.17        6.52        4.37 o
   4   3  21       98.31       90.81        9.27 o
   5   3  21      478.86      429.00       20.44 o
  -3   4  21       -7.08        1.37        4.73 o
  -2   4  21       22.11       21.89        5.85 o
  -1   4  21        9.38        4.96        5.15 o
   0   4  21        3.43        4.75        4.78 o
   1   4  21       -5.96        5.71        5.02 o
   2   4  21       25.05       24.60        5.80 o
   3   4  21       23.80       12.47        5.58 o
   4   4  21       40.54       23.43        6.98 o
   5   4  21       10.23       13.88        5.20 o
  -3   5  21       12.85        8.36        5.60 o
  -2   5  21       27.40       30.32        5.68 o
  -1   5  21       -0.65        0.46        2.55 o
   0   5  21       79.22       86.27        8.13 o
   1   5  21      100.99       96.46        8.92 o
   2   5  21       19.41        9.65        5.54 o
   3   5  21        0.73        0.01        2.68 o
   4   5  21      133.73      140.88       10.30 o
   5   5  21        0.16        2.64        5.72 o
  -3   6  21       39.70       36.96        6.77 o
  -2   6  21        5.03        7.75        4.28 o
  -1   6  21        6.46        0.92        4.20 o
   0   6  21        7.85        4.83        4.83 o
   1   6  21       39.53       35.91        6.14 o
   2   6  21       71.82       84.00        7.41 o
   3   6  21       20.55       13.69        5.32 o
   4   6  21       -6.62        1.15        4.79 o
   5   6  21      141.97      139.66       10.81 o
   0  -2  22       18.52        0.05        6.46 o
   1  -2  22       40.36       44.82        7.21 o
   2  -2  22       33.32       26.99        7.18 o
  -1  -1  22       32.77       26.54        7.02 o
   0  -1  22        9.75        4.99        6.45 o
   1  -1  22       43.86       37.18        7.41 o
   2  -1  22      282.77      272.23       15.53 o
   3  -1  22        8.53        0.23        5.39 o
  -1   0  22       70.52       69.29        9.14 o
   0   0  22       64.31       68.32        8.22 o
   1   0  22       19.19       22.03        5.82 o
   2   0  22       27.09       20.18        6.73 o
   3   0  22        3.21        7.54        4.97 o
  -2   1  22      257.03      242.49       15.19 o
  -1   1  22       57.26       47.13        8.34 o
   0   1  22        6.24        5.86        4.85 o
   1   1  22        7.28        2.73        4.32 o
   2   1  22        6.76        2.01        4.81 o
   3   1  22        8.36       11.71        5.19 o
   4   1  22        1.12       12.37        5.26 o
  -2   2  22      133.35      154.27       11.31 o
  -1   2  22      113.57      117.03       10.27 o
   0   2  22       14.37        9.19        5.24 o
   1   2  22       68.38       74.54        8.41 o
   2   2  22       30.08       30.78        5.68 o
   3   2  22       84.11       77.53        9.22 o
   4   2  22       30.53       45.82        6.17 o
  -2   3  22      110.10      123.10       10.11 o
  -1   3  22       33.38       35.08        6.74 o
   0   3  22       74.47       61.77        8.43 o
   1   3  22        6.48        4.27        4.53 o
   2   3  22       -0.40        0.63        3.74 o
   3   3  22       11.94        0.00        4.99 o
   4   3  22        6.97        3.13        4.71 o
  -2   4  22       22.54       14.10        6.18 o
  -1   4  22        0.67        0.60        2.84 o
   0   4  22       31.97       36.03        6.12 o
   1   4  22       60.18       50.14        7.39 o
   2   4  22       80.58       73.18        8.41 o
   3   4  22        0.75        0.00        2.54 o
   4   4  22       20.21       14.87        5.42 o
  -2   5  22       30.49       26.99        6.39 o
  -1   5  22       18.76       14.36        5.79 o
   0   5  22        1.88        0.34        4.85 o
   1   5  22       74.33       66.76        8.37 o
   2   5  22       19.21       19.76        5.67 o
   3   5  22       -1.14        0.21        4.61 o
   4   5  22        7.06        1.47        4.64 o
   5   5  22       66.52       58.23        8.66 o
  -2   6  22       -2.71        0.42        4.75 o
  -1   6  22       58.77       48.61        7.45 o
   0   6  22       52.98       40.28        7.26 o
   1   6  22       -5.24        0.05        4.25 o
   2   6  22        2.12        2.85        4.23 o
   3   6  22       38.16       48.05        6.22 o
   4   6  22        3.81        9.70        4.45 o
   1   0  23       73.64       80.58        8.82 o
   0   1  23        1.89        0.07        4.95 o
   1   1  23        1.99        5.47        4.80 o
   2   1  23       -2.47        0.19        4.43 o
  -1   2  23       -4.60        1.10        5.69 o
   0   2  23        6.83        1.80        5.86 o
   1   2  23       15.28       16.89        5.66 o
   2   2  23       15.54       11.82        5.89 o
   3   2  23      119.39      102.71       10.85 o
  -1   3  23        8.16        0.92        5.41 o
   0   3  23       44.92       30.76        7.00 o
   1   3  23      236.20      214.73       14.15 o
   2   3  23       12.80       12.48        5.07 o
   3   3  23       17.56        7.82        6.24 o
  -1   4  23       28.74       28.37        6.69 o
   0   4  23        0.00        0.00       21.15 o
   1   4  23       28.82       26.41        6.14 o
   2   4  23        6.66       11.93        4.77 o
   3   4  23        1.07        0.69        4.47 o
  -1   5  23       16.16        5.11        6.08 o
   0   5  23       13.07        6.91        5.50 o
   1   5  23        3.83        0.36        4.48 o
   2   5  23        1.46        4.16        4.42 o
   3   5  23       16.21       13.66        5.85 o
  -1   6  23       17.35       14.01        5.66 o
   0   6  23       -4.04        0.02        4.86 o
   1   6  23      139.14      153.31       10.54 o
   2   6  23       -0.74       11.11        2.68 o
   3   6  23       23.32       25.96        5.62 o
   4   6  23       -4.25        1.48        5.00 o
   1   5  24       52.09       46.45        8.04 o
   1   6  24        6.95        0.01        4.97 o
